# Supplementary material for: SRAS1.1 E3 ligase mediates DSK2A degradation to regulate autophagy and drought tolerance in Arabidopsis
Source: EMBO Rep. 2025 Aug 22;26(19):4794–819. doi: 10.1038/s44319-025-00556-9 (PMC12508185; doi:10.1038/s44319-025-00556-9)
Supplement: Supplementary file 2 — Table EV1 [file 44319_2025_556_MOESM2_ESM.xlsx]

## Sheet: Sheet1
Table EV1. Primers used in this study
Primername	Sequence(5'to3')
proSRAS1.1-GUS	F-gaccatgattacgccaagcttGTGAGTAGATGAGTTTGCAGACATATAAA
	R-ataagggactgaccacccgggATCTGCAAAAGAGATGAAGAGGAGG
sras1.1	F-CTGACTCTGGACGGCACTTAG
	R-GTACAGGGAAAGGTGAGGAGG
dsk2a	F-ATCAACAACAGCCATTGATGG
	R-TGTTGATAGAAAAGCCGCATC
dsk2b	F-TTGCTGTGTCTGCACAAGATC
	R-TAGCAATGATGAGGAGGTTGG
LBb1.3	F-ATTTTGCCGATTTCGGAAC
35S:SRAS1.1	F-GAATTCATGGATGGTTATTATTCTCTGTCTCCCAT
	R-CTCGAGAAGATGTCTTCTGCACAAGGGACA
35S:SRAS1.2	F-GGTACCATGGGGACAGGGAATTCTAAAGAAAAC
	R-CTCGAGTCAGGGATCACAGAGATTGATTAAT
proSRAS1.1:SRAS1.1/sras1.1(COM1)	F-gaccatgattacgccaagcttGTGAGTAGATGAGTTTGCAGACATATAAA
	R-ataagggactgaccacccgggATGTCTTCTGCACAAGGGACA
35S:GFP-ATG8e	F-ACTGGATCCGGTACCATGAATAAAGGAAGC
	R-TAGATATCTCGAGTGGATTGAAGAAGCACC
SRAS1.1-BD	F-GAATTCATGGATGGTTATTATTCTCTGTCTCCCAT
	R-CTCGAGAAGATGTCTTCTGCACAAGGGACA
DSK2A-AD	F-gccatggaggccagtgaattcATGGGTGGTGAAGCAGATTCG
	R-cagctcgagctcgatggatccCTGGCCAATACTCCCCAAGAG
DSK2B-AD	F-gccatggaggccagtgaattcATGGGTGGAGAGGGAGATTCA
	R-cagctcgagctcgatggatccCTGTCCGATACTCCCCAAGAGTC
GST-SRAS1.1	F-GAATTCCATGGATGGTTATTATTCTCTGTCTCCCAT
	R-CTCGAGTCGAAGATGTCTTCTGCACAAGGGACA
SRAS1.1-cLUC	F-GGTACCATGGATGGTTATTATTCTCTGTCTCCCATCTCTG
	R-GTCGACTCAAAGATGTCTTCTGCACAAGGGACAAGA
nLUC-DSK2A	F-acgggggacgagctcggtaccATGGGTGGTGAAGCAGATTCG
	R-cgcgtacgagatctggtcgacTTACTGGCCAATACTCCCCAAG
nLUC-DSK2B	F-acgggggacgagctcggtaccATGGGTGGAGAGGGAGATTCA
	R-cgcgtacgagatctggtcgacCTACTGTCCGATACTCCCCAAGA
nLUC-CSN5A	F-GGTACCATGGAAGGTTCCTCGTCAGCC
	R-GTCGACCGATGTAATCATGGGCTCTGG
nLUC-ABI5	F-GGTACCATGGTAACTAGAGAAACGAAGTT
	R-GTCGAAAATACTGCAACCATAAACCAACAA
35S:SRAS1.1-GFP	F-AAGCTTATGGATGGTTATTATTCTCTGTCTCCC
	R-GGTACCAAGATGTCTTCTGCACAAGGGAC
DSK2A-HA	F-gtttgaacgatcggggaattcATGGGTGGTGAAGCAGATTCG
	R-ggggacgagctcacgggtaccTTACTGGCCAATACTCCCCAAG
DSK2B-HA	F-gtttgaacgatcggggaattcATGGGTGGAGAGGGAGATTCA
	R-ggggacgagctcacgggtaccCTACTGTCCGATACTCCCCAAGA
SRAS1.1-cYFP	F-TCTAGAATGGATGGTTATTATTCTCTGTCTCCCATCT
	R-GGTACCAAGATGTCTTCTGCACAAGGGACAA
nYFP-DSK2A	F-tggcgcgccactagtggatccATGGGTGGTGAAGCAGATTCG
	R-ctccatcccgggagcggtaccTTACTGGCCAATACTCCCCAAG
nYFP-DSK2B	F-tggcgcgccactagtggatccATGGGTGGAGAGGGAGATTCA
	R-ctccatcccgggagcggtaccCTACTGTCCGATACTCCCCAAGA
nYFP-CSN5A	F-GAATTCATGGAAGGTTCCTCGTCAGCC
	R-GTCGACCGATGTAATCATGGGCTCTGGATCT
nYFP-ABI5	F-GAATTCATGGTAACTAGAGAAACGAAGTT
	R-GTCGACAAATACTGCAACCATAAACCAACAA
SRAS1.1△RING-BD	F-tcagaggaggacctgcatatgATGGATGGTTATTATTCTCTGTCTCCC
	R-tcgacggatccccgggaattcAGAGACAATCTCCGGAGAGGTGT
SRAS1.11-67-BD	F-tcagaggaggacctgcatatgATGGATGGTTATTATTCTCTGTCTCCC
	R-tcgacggatccccgggaattcGGCTCCTCTGATGAAACCGC
SRAS1.11-19-BD	F-GAATTCATGGATGGTTATTATTCTCTGTCTCCCAT
	R-CTCGAGGGGATCACAGAGATTGATTAATGAAGATG
SRAS1.1RING-BD	F-tcagaggaggacctgcatatgATGGATGGTTATTATTCTCTGTCTCCC
	R-tcgacggatccccgggaattcTCAAAGATGTCTTCTGCACAAGGG
DSK2A-His	F-gctgatatcggatccgaattcATGGGTGGTGAAGCAGATTCG
	R-ctcgagtgcggccgcaagcttCTGGCCAATACTCCCCAAGAG
DSK2B-His	F-gctgatatcggatccgaattcATGGGTGGAGAGGGAGATTCA
	R-ctcgagtgcggccgcaagcttCTGTCCGATACTCCCCAAGAGTC
SRAS1.1-His	F-gctgatatcggatccgaattcATGGTTATTATTCTCTGTCTCCCAT
	R-ctcgagtgcggccgcaagcttATGTCTTCTGCACAAGGGACA
MYC-UBQ	F-AAAACTGCAGATGCAGATCTTTGTTAAGACTCTCA
	R-ACGCGTCGACCACCACCACGGAGCCTGAG
DSK2AK29R-His	F-ctcgagtgcggccgcaagcttGTCACACTAAATCTCGTGCCATTG
	R-gctgatatcggatccgaattcGCACGAGATTTAGTGTGACGACG
DSK2AK68R-His	F-ctcgagtgcggccgcaagcttGATCGTCTCTGAGGATACGTCCC
	R-gctgatatcggatccgaattcCGTATCCTCAGAGACGATCAGACTC
35S:DSK2A-GFP	F-acgggggactctagaggatccATGGGTGGTGAAGCAGATTCG
	R-gcccttgctcaccatggtaccCTGGCCAATACTCCCCAAGAG
35S:DSK2B-GFP	F-acgggggactctagaggatccATGGGTGGAGAGGGAGATTCA
	R-gcccttgctcaccatggtaccCTGTCCGATACTCCCCAAGAGTC
SRAS1.2-cYFP	F-TCTAGAATGGATGGTTATTATTCTCTGTCTCCCATCT
	R-GGTACCGGGATCACAGAGATTGATTAATGAA
SRAS1.2-cLUC	F-GGTACCATGGATGGTTATTATTCTCTGTCTCCCATCTCTG
	R:GTCGACTCAGGGATCACAGAGATTGATTAGAAGATGAA
GST-SRAS1.2	F-GAATTCCATGGATGGTTATTATTCTCTGTCTCCCAT
	R-CTCGAGGGGATCACAGAGATTGATTAATGAA
SRAS1	F-ATGGATGGTTATTATTCTCTGTCTCCC
	R-TGAAGGCAGACAGAGCAAGAGAC
SRAS1.1 Real-Time	F-TTCTTCGCTTTAGTGGGGACTTTGC
	R-CTCAAAAGGCTAGCAATGACATCAAT
SRAS1.2 Real-Time	F-GTTCCTTCTTTTCTTCACATTCATCT
	R′-CTCAAAAGGCTAGCAATGACATCAAT
SLAC1 Real-Time	F-GGTTTCGCTAGAGACAGGTTTCT
	R-CTCCTCTTTTGGAAGCAGAATATCTTC
FT Real-Time	F-TGTGTAGAGGGTTCATGCCTAT
	R-GTATAGAAGATTCCTGAGGTCCTTCT
CO Real-Time	F-GACACATGCCGGTCAAACGC
	R-GTCATGGAGCTGAAAGAGTTTC
SOC1 Real-Time	F-GAAGGAATGG TTTGTTGAAG AAAG
	R-GAGTCTTTCTTGCTCGAATACATT
LFY Real-Time	F-CAAGCACCAC CTCCGGTTCC ACC
	R-CTCAGATAACCCTGTCCAATCATC
RD20 Real-Time	F-GTACGGAACGATTTGGAGGAAACA
	R-GGAAGTGTTAACGTAGCTGTAACGC
RD22 Real-Time	F-ATAAGATCGATATTCATGCATGCGGAC
	R-TCACTATATAGCTTGCGACAAACG
WRKY54 Real-Time	F-GAAGGCTATGAATTCGCTACTCAGC
	R-CTTACCAACCCCTAATCTCTTCTT
WRKY70 Real-Time	F-ACAACTCAGCTTCAGCAACTCC
	R-GTGTGCATCTAAAGTAACTTCTTGG
ATG5 Real-Time	F-CACAAATCCGACGTCGCTTCTC
	R-CAAAGTTCCATTTTACAGAATCTTCTCC
ATG7 Real-Time	F-TCTGGCATAGCTTCTCCTCTTTGAAA
	R-ACGCAGGGAACGCAAACC
DREB2A Real-Time	F-AGGAAATCTAGAAGTAGAGGTGACG
	R-CTTGAGGTACTCGTAACCTCAG
RD29A Real-Time	F-CATGAGAATGGTGCGACTAAGATG
	R-CTGTTCCAGGAAAGCAGAGAA
NCED3 Real-Time	F-TATGGCCAGTCGTGTCACACGTAA
	R-TAAACCGGCAAGCGTAGCTA
RD26 Real-Time	F-AGGCTATCATTTCTCTCTCCAGGT
	R-AAATTCGACTACAACACCCATATCAT
UBQ10 Real-Time	F-GCCAAGATCCAGGACAAGG
	R-CGCAGGACCAAGTGAAGAG
