# Supplementary material for: SRAS1.1 E3 ligase mediates DSK2A degradation to regulate autophagy and drought tolerance in Arabidopsis
Source: EMBO Rep. 2025 Aug 22;26(19):4794–819. doi: 10.1038/s44319-025-00556-9 (PMC12508185; doi:10.1038/s44319-025-00556-9)
Supplement: Supplementary file 4 — Data Set EV1 [file 44319_2025_556_MOESM4_ESM.xlsx]

## Sheet: Sheet1
Dataset EV1. Differentially expressed genes between wild-type and sras1.1 mutants
gene number	logFC	Pvalue	adj.Pvalue	regulation	pos_info	ref_pos_info	ensembl	entrez	uniprot	symbol	description	wt	wt	wt	sras1.1	sras1.1	sras1.1
AT3G09922	1.8439	5.94761e-07	0.0144194	up	3:+:3050989-3051530	3:+:3050989-3051530	AT3G09922	820152	P42801	IPS1	induced by phosphate starvation1	12.627	15.9508	10.3119	47.904	51.3617	43.013
AT5G03545	1.14766	8.09985e-06	0.0426652	up	5:+:894582-895517	5:+:894582-895517	AT5G03545	831795	Q9LZD2	AT5G03545	expressed in response to phosphate starvation protein	76.1414	87.4166	71.3534	152.317	206.124	163.202
AT5G24770	-1.70167156032661	8.79912e-06	0.0426652	down	5:-:8500468-8502224	5:-:8500468-8502224	AT5G24770	832546	O82122	VSP2	vegetative storage protein 2	67.8177	59.7622	44.6432	15.8989	22.5456	14.9129
AT5G66070	-2.37775682805974	1.75292e-06	0.0212489	down	5:+:26421610-26423240	5:+:26421610-26423240	AT5G66070	836739	Q9FKX5	AT5G66070	RING/U-box superfamily protein	10.5803	7.30504	8.93193	1.95917	1.54643	1.81412
AT1G66100	-1.47412407505676	1.98061e-05	0.0672322	down	1:-:24605538-24606722	1:-:24605538-24606722	AT1G66100	842924	Q9C8D6	AT1G66100	Plant thionin	14.8355	15.3403	10.416	4.78437	5.07755	5.11717
AT5G24240	-2.43651934657876	1.37624e-05	0.0556093	down	5:-:8230916-8234150	5:-:8230916-8234150	AT5G24240	832491	Q9FNF8	AT5G24240	phosphatidylinositol 4-kinase gamma-like protein	7.10339	4.24054	6.77294	1.20436	1.20099	0.98484
AT3G28220	-1.54503191684846	6.14061e-05	0.0907059	down	3:+:10524181-10526733	3:+:10524181-10526733	AT3G28220	822448	Q9LHA6	AT3G28220	TRAF-like family protein	64.1596	90.0787	70.8938	29.7701	32.4267	17.4926
AT3G44860	-1.95882976420016	3.5991e-05	0.0672322	down	3:+:16379571-16381434	3:+:16379571-16381434	AT3G44860	823620	Q9FYC4	FAMT	farnesoic acid carboxyl-O-methyltransferase	5.48671	4.4906	4.83814	0.925	1.19204	2.1519
AT1G14250	-1.26325470960003	4.07262e-05	0.0672322	down	1:+:4868346-4871488	1:+:4868346-4871488	AT1G14250	837986	Q6NQA8	AT1G14250	GDA1/CD39 nucleoside phosphatase family protein	3.05791	3.23133	2.55045	1.31105	1.19804	1.3725
AT2G39510	1.3547	3.31597e-05	0.0672322	up	2:-:16491143-16493343	2:-:16491143-16493343	AT2G39510	818536	O80638	UMAMIT14	nodulin MtN21 /EamA-like transporter family protein	1.54565	1.1041	1.14625	3.2612	3.43345	3.55898
AT1G67105	-1.5895741278064	2.97596e-05	0.0672322	down	1:+:25057479-25058264	1:+:25057479-25058264	AT1G67105	6240510	-	AT1G67105	ncRNA	7.13593	5.49958	5.85591	1.77597	2.46033	2.27237
AT1G75945	1.74768	6.36034e-05	0.0907059	up	1:-:28515245-28515916	1:-:28515245-28515916	AT1G75945	28717429	-	AT1G75945	hypothetical protein	3.57187	8.22855	6.11281	17.7643	22.4375	21.8188
AT4G17470	-1.29610566172963	0.000129593	0.137919	down	4:-:9742350-9744867	4:-:9742350-9744867	AT4G17470	827458	Q501G7	AT4G17470	alpha/beta-Hydrolases superfamily protein	17.7789	22.8996	19.3211	5.68395	11.0412	8.75309
AT3G02620	-1.36273717120631	0.000130843	0.137919	down	3:+:560182-561979	3:+:560182-561979	AT3G02620	820737	Q9M880	AT3G02620	Plant stearoyl-acyl-carrier-protein desaturase family protein	5.6869	6.29003	8.4836	3.17944	2.13773	2.98825
AT3G16670	1.09656	0.000412742	0.256578	up	3:+:5681380-5682362	3:+:5681380-5682362	AT3G16670	820919	Q9LUR6	AT3G16670	Pollen Ole e 1 allergen and extensin family protein	19.6966	35.2976	25.0564	69.3503	49.9755	52.287
AT1G53490	-1.1589348250059	0.000392451	0.250384	down	1:+:19963267-19966952	1:+:19963267-19966952	AT1G53490	841784	F4HRI2	HEI10	RING/U-box superfamily protein	1.82797	1.48858	2.12727	0.88846	0.81877	0.87659
AT4G16745	-1.00811392720186	0.000720129	0.323311	down	4:+:9411823-9414897	4:+:9411823-9414897	AT4G16745	827378	F4JMK5	AT4G16745	Exostosin family protein	1.63255	1.58116	1.27722	0.78605	0.96357	0.65846
AT5G37940	1.2171	0.000948239	0.348983	up	5:+:15107124-15108988	5:+:15107124-15108988	AT5G37940	833773	Q9FKD2	AT5G37940	Zinc-binding dehydrogenase family protein	1.16124	1.83528	1.39112	3.70799	2.88611	4.54111
AT1G52040	-1.13057873224287	0.00111703	0.365964	down	1:-:19350314-19352791	1:-:19350314-19352791	AT1G52040	841633	Q9SAV0	MBP1	myrosinase-binding protein 1	2.99751	4.96256	4.26483	1.46155	2.2345	2.17428
AT5G09570	2.06293	0.000247939	0.186185	up	5:+:2970498-2972222	5:+:2970498-2972222	AT5G09570	830816	Q9LXC2	AT5G09570	Cox19-like CHCH family protein	0.22693	0.53495	0.46604	2.05206	1.8346	1.76193
AT1G25054	-2.31653760067074	0.000575978	0.313217	down	1:+:8804489-8806361	1:+:8804489-8806361	AT1G25054	839094	P0DKB9	LpxC3	UDP-3-O-acyl N-acetylglycosamine deacetylase family protein	2.51625	2.19286	1.99044	0.53091	0.18326	0.99597
AT4G24890	1.22945	0.00142434	0.39771	up	4:-:12811354-12814456	4:-:12811354-12814456	AT4G24890	828591	Q8H1R2	PAP24	purple acid phosphatase 24	1.09538	0.65508	0.58127	2.1192	2.09278	1.44264
AT5G12020	-1.61410717942695	0.00201664	0.427053	down	5:-:3882231-3883111	5:-:3882231-3883111	AT5G12020	831075	P29830	HSP17.6II	17.6 kDa class II heat shock protein	12.5577	8.56142	5.38439	1.95417	2.80759	4.26807
AT4G11650	1.558	0.00218637	0.432724	up	4:-:7024852-7026224	4:-:7024852-7026224	AT4G11650	826770	P50700	OSM34	osmotin 34	5.23294	5.11521	5.32095	9.09023	19.016	23.522
AT5G10990	1.08079	0.00186915	0.418626	up	5:+:3476820-3477723	5:+:3476820-3477723	AT5G10990	830966	Q9LEU2	AT5G10990	SAUR-like auxin-responsive protein family	1.08151	1.3662	0.93518	2.47064	3.13415	2.28771
AT4G01390	1.13501	0.00285494	0.467766	up	4:-:570200-571595	4:-:570200-571595	AT4G01390	828075	F4JI18	AT4G01390	TRAF-like family protein	3.59384	4.85431	5.41733	7.09034	12.8017	12.8821
AT2G45130	1.0694	0.00310268	0.473991	up	2:+:18606410-18607853	2:+:18606410-18607853	AT2G45130	819120	Q5PP62	SPX3	SPX domain protein 3	4.83114	4.43015	2.25605	8.07678	10.0157	6.51667
AT3G25180	-1.96867155058361	0.00210066	0.431597	down	3:-:9167138-9169301	3:-:9167138-9169301	AT3G25180	822110	Q9LSF8	CYP82G1	cytochrome P450, family 82, subfamily G, polypeptide 1	0.87873	1.75017	2.17024	0.25707	0.51952	0.51936
AT2G45135	1.70135	0.00167893	0.406939	up	2:+:18608824-18610574	2:+:18608824-18610574	AT2G45135	819121	F4IW24	AT2G45135	RING/U-box superfamily protein	0.39148	0.41014	0.63522	1.96663	2.24293	1.15221
AT1G35625	-1.58297306155236	0.0017602	0.41337	down	1:-:13158466-13160284	1:-:13158466-13160284	AT1G35625	840462	F4HZZ4	AT1G35625	RING/U-box superfamily protein	1.36905	1.82101	1.80973	0.34151	1.03148	0.6037
AT4G16540	1.20823	0.00366965	0.503495	up	4:-:9313602-9317262	4:-:9313602-9317262	AT4G16540	827353	O23498	AT4G16540	Heat shock protein HSP20/alpha crystallin family	1.34491	1.35334	0.5515	2.69665	2.89596	1.90501
AT1G17710	1.16553	0.00334929	0.489158	up	1:-:6090405-6092027	1:-:6090405-6092027	AT1G17710	838347	Q9FZ62	PEPC1	Pyridoxal phosphate phosphatase-related protein	6.81603	9.40603	3.72589	14.9683	18.2967	11.0151
AT5G62210	1.07307	0.00369667	0.503495	up	5:-:24986294-24987811	5:-:24986294-24987811	AT5G62210	836342	Q9LVB5	AT5G62210	Embryo-specific protein 3, (ATS3)	5.34187	5.04408	2.2474	8.15131	10.5045	7.50966
AT1G24070	-1.06378938920318	0.00368878	0.503495	down	1:-:8516166-8519984	1:-:8516166-8519984	AT1G24070	839019	Q9LR87	CSLA10	cellulose synthase-like A10	5.19112	4.61899	2.75639	1.89191	2.74286	1.55051
AT2G01422	-5.3640941738443	3.65544e-05	0.0672322	down	2:+:183940-184734	2:+:183940-184734	AT2G01422	10723131	-	AT2G01422	ncRNA	3.88357	2.05286	3.01296	0.05853	0	0.11824
AT1G07550	-1.0322392443963	0.00454528	0.532669	down	1:-:2322543-2326570	1:-:2322543-2326570	AT1G07550	837269	C0LGD8	AT1G07550	Leucine-rich repeat protein kinase family protein	1.36903	1.09529	1.68274	0.79229	0.51051	0.88369
AT2G39030	-1.2230284718103	0.00515378	0.533391	down	2:+:16298110-16299205	2:+:16298110-16299205	AT2G39030	818489	Q9ZV05	NATA1	Acyl-CoA N-acyltransferases (NAT) superfamily protein	5.21146	5.75508	3.81391	1.86801	4.02127	1.37232
AT1G76640	-1.55081621999334	0.00194028	0.423786	down	1:-:28765254-28765866	1:-:28765254-28765866	AT1G76640	843997	Q9SRE7	AT1G76640	Calcium-binding EF-hand family protein	2.01464	1.65498	1.45574	0.45544	0.95374	0.53673
AT1G53540	-1.49337418752759	0.0057957	0.545666	down	1:+:19980299-19981199	1:+:19980299-19981199	AT1G53540	841789	P13853	AT1G53540	HSP20-like chaperones superfamily protein	16.1054	7.2454	6.20316	2.16901	3.74355	4.38199
AT5G49870	1.34638	0.00577445	0.545666	up	5:-:20270101-20272895	5:-:20270101-20272895	AT5G49870	835050	Q9LTY2	AT5G49870	Mannose-binding lectin superfamily protein	0.24353	0.64712	0.46678	0.99094	1.7027	1.02324
AT1G06753	-1.48896172847518	0.00310859	0.473991	down	1:-:12550564-12550980	1:-:12550564-12550980	AT1G06753	28716555	-	AT1G06753	ncRNA	2.59137	2.22131	1.68945	0.89267	0.53924	1.01443
AT5G56080	1.42692	0.00730579	0.563683	up	5:-:22711141-22712441	5:-:22711141-22712441	AT5G56080	835707	Q9FKT9	NAS2	nicotianamine synthase 2	1.77984	4.13626	2.63534	7.76102	12.3752	4.6966
AT1G61120	-2.10744882903465	0.005684	0.545666	down	1:+:22523635-22528836	1:+:22523635-22528836	AT1G61120	842405	Q93YV0	TPS04	terpene synthase 04	0.77379	0.76881	0.80258	0.04771	0.47647	0.30521
AT1G10770	-1.31416372348461	0.00398985	0.515365	down	1:-:3591633-3592580	1:-:3591633-3592580	AT1G10770	837620	Q9SAC5	AT1G10770	Plant invertase/pectin methylesterase inhibitor superfamily protein	0.86848	1.02362	1.18903	0.34358	0.42695	0.59496
AT3G01830	-1.33220792767692	0.00595807	0.545666	down	3:+:296024-299263	3:+:296024-299263	AT3G01830	820033	Q9SGI8	AT3G01830	Calcium-binding EF-hand family protein	1.02678	0.67704	1.26158	0.39281	0.51772	0.32465
AT2G46880	1.24171	0.00870236	0.578402	up	2:-:19264573-19266456	2:-:19264573-19266456	AT2G46880	819301	Q84LR6	PAP14	purple acid phosphatase 14	2.5434	2.92464	1.50045	7.62885	6.9126	3.28646
AT2G32140	-1.43217432648437	0.00719965	0.563059	down	2:-:13655627-13657369	2:-:13655627-13657369	AT2G32140	817773	F4ISS7	AT2G32140	transmembrane receptor	1.2128	0.65346	0.82231	0.34467	0.21199	0.53807
AT3G44460	1.12049	0.0067528	0.556854	up	3:-:16079432-16081906	3:-:16079432-16081906	AT3G44460	823571	Q8RYD6	DPBF2	Basic-leucine zipper (bZIP) transcription factor family protein	0.28974	0.22352	0.21156	0.52399	0.73435	0.5293
AT5G03090	-1.16647072014464	0.00801579	0.564262	down	5:+:725281-725962	5:+:725281-725962	AT5G03090	831803	Q9LYX6	AT5G03090	Mto 1 responding down protein	4.02557	4.65093	2.87552	2.05747	1.37671	2.2382
AT4G16590	-1.85895720316494	0.00975987	0.58613	down	4:+:9345150-9349258	4:+:9345150-9349258	AT4G16590	827360	W8Q2Z5	CSLA01	cellulose synthase-like A01	2.5966	0.718	1.07032	0.47969	0.31722	0.30604
AT2G08820	1.57818	0.0114608	0.602902	up	2:-:15403144-15403901	2:-:15403144-15403901	AT2G08820	28718030	-	AT2G08820	ncRNA	4.28811	5.17945	1.24533	12.5138	12.7763	6.40938
AT3G56980	-1.08920880761716	0.0125231	0.626	down	3:-:21086390-21087710	3:-:21086390-21087710	AT3G56980	824865	Q9M1K0	bHLH39	basic helix-loop-helix (bHLH) DNA-binding superfamily protein	2.20229	3.19471	1.81682	1.87653	0.7773	1.16055
AT1G54020	-1.09905652163679	0.012899	0.628726	down	1:-:20161555-20163750	1:-:20161555-20163750	AT1G54020	841840	Q9C5N8	AT1G54020	GDSL-like Lipase/Acylhydrolase superfamily protein	1.76201	2.09776	1.13173	0.59011	1.36885	0.6259
AT3G56220	1.11816	0.0114455	0.602902	up	3:+:20858742-20860537	3:+:20858742-20860537	AT3G56220	824788	Q9LYM0	AT3G56220	transcription regulator	0.38076	0.74603	0.94331	1.72153	1.75897	1.3415
AT1G34520	1.25104	0.0109479	0.597745	up	1:+:12623434-12624508	1:+:12623434-12624508	AT1G34520	840354	Q9LNL1	AT1G34520	MBOAT (membrane bound O-acyl transferase) family protein	0.71801	0.41031	0.26214	0.86568	1.25505	1.35541
AT1G27565	-3.03992042915742	0.000900169	0.348983	down	1:+:9574550-9575189	1:+:9574550-9575189	AT1G27565	5007731	Q1EBU8	AT1G27565	hypothetical protein	0.79934	0.85648	0.45599	0.09035	0	0.09127
AT1G64195	-1.4192957800096	0.00659604	0.554354	down	1:-:23827521-23828048	1:-:23827521-23828048	AT1G64195	3767629	Q2V4F3	AT1G64195	Defensin-like (DEFL) family protein	1.0065	1.72553	1.26317	0.56883	0.54979	0.45968
AT4G07195	-1.25226736898917	0.00896415	0.578402	down	4:+:12470192-12470725	4:+:12470192-12470725	AT4G07195	28719890	-	AT4G07195	ncRNA	1.83088	1.23901	1.05543	0.69708	0.50531	0.61613
AT1G05675	-1.25832051387804	0.0140149	0.639882	down	1:-:1701116-1702749	1:-:1701116-1702749	AT1G05675	10723139	P0C7P7	AT1G05675	UDP-Glycosyltransferase superfamily protein	1.17183	1.15221	1.03811	0.31166	0.36147	1.13334
AT5G46295	-1.39266544203112	0.00708111	0.562524	down	5:-:18779790-18780205	5:-:18779790-18780205	AT5G46295	834672	Q3E8F8	AT5G46295	transmembrane protein	1.36065	1.3784	0.90321	0.55926	0.43243	0.45194
AT1G06087	-1.0299176711962	0.0152107	0.651533	down	1:+:9515628-9515750	1:+:9515628-9515750	AT1G06087	28716432	-	AT1G06087	ncRNA	11.2955	8.24799	12.219	3.78296	5.48446	8.02475
AT5G41765	1.46926	0.0076554	0.564262	up	5:-:16716552-16717558	5:-:16716552-16717558	AT5G41765	834181	F4JYJ1	AT5G41765	DNA-binding storekeeper protein-related transcriptional regulator	0.16199	0.13885	0.19713	0.43943	0.75505	0.54252
AT2G21200	-1.47359552839722	0.0107264	0.596446	down	2:-:9083906-9084803	2:-:9083906-9084803	AT2G21200	816657	Q9SKP3	AT2G21200	SAUR-like auxin-responsive protein family	0.51572	0.88414	0.78452	0.15545	0.45073	0.31405
AT4G28005	-1.85071388836324	0.00575855	0.545666	down	4:-:13929655-13930191	4:-:13929655-13930191	AT4G28005	828914	F4JKF9	AT4G28005	NADH dehydrogenase ubiquinone 1 alpha subcomplex subunit	0.88719	1.014	1.34962	0.26742	0.12923	0.54025
AT2G24195	-1.9797643195327	0.00660077	0.554354	down	2:+:10285903-10286865	2:+:10285903-10286865	AT2G24195	28718298	-	AT2G24195	transmembrane protein	1.07	0.58367	0.97662	0.08796	0.42507	0.1777
AT3G04330	1.22553	0.0173195	0.668423	up	3:+:1145723-1146516	3:+:1145723-1146516	AT3G04330	819588	Q9M8Y9	AT3G04330	Kunitz family trypsin and protease inhibitor protein	0.90731	0.83329	0.35491	2.2855	1.8125	1.18393
AT5G25610	1.39328	0.0158781	0.664178	up	5:-:8914122-8916856	5:-:8914122-8916856	AT5G25610	832636	Q08298	RD22	BURP domain-containing protein	0.26662	0.99035	0.64894	2.00908	2.25251	1.21767
AT4G15258	-1.58418036015096	0.00793134	0.564262	down	4:-:8713226-8713353	4:-:8713226-8713353	AT4G15258	3770243	-	SNOR37-2	ncRNA	2.01005	3.1014	3.66928	0.72704	1.05404	1.10161
AT1G30550	1.05583	0.0192566	0.668423	up	1:-:10822161-10823903	1:-:10822161-10823903	AT1G30550	839935	F4I6D2	AT1G30550	S-adenosyl-L-methionine-dependent methyltransferase superfamily protein	0.38917	0.40773	0.71042	0.82112	1.58727	1.10593
AT2G22590	1.0925	0.0212504	0.66953	up	2:+:9592956-9594579	2:+:9592956-9594579	AT2G22590	816790	W8PVQ2	AT2G22590	UDP-Glycosyltransferase superfamily protein	1.07731	0.54321	0.31812	1.37528	1.74463	0.98403
AT5G44420	-1.75900945125752	0.0112069	0.60092	down	5:-:17906968-17907638	5:-:17906968-17907638	AT5G44420	834469	Q9FI23	PDF1.2	plant defensin 1.2	0.44436	1.29508	1.05452	0.16073	0.31069	0.32471
AT3G09280	1.67077	0.00981093	0.58613	up	3:-:2850735-2851272	3:-:2850735-2851272	AT3G09280	820084	Q9SR35	AT3G09280	transmembrane protein	0.28694	0.32795	0.0873	0.77839	0.75233	0.96101
AT1G68480	1.4637	0.0177118	0.668423	up	1:-:25684314-25686195	1:-:25684314-25686195	AT1G68480	843177	Q6S591	JAG	C2H2 and C2HC zinc fingers superfamily protein	0.39527	0.15401	0.09839	0.68236	0.40827	0.7221
AT1G69230	-1.0030566193034	0.0204826	0.668423	down	1:-:26026253-26027771	1:-:26026253-26027771	AT1G69230	843254	Q9LE54	SP1L2	SPIRAL1-like2	1.25345	0.9048	1.14406	0.53689	0.46126	0.84363
AT4G38290	1.2923	0.0170233	0.668423	up	4:+:17942871-17944047	4:+:17942871-17944047	AT4G38290	829986	Q9SVF6	AT4G38290	hemolysin-III related integral membrane protein	0.88529	0.47429	0.30301	1.60104	1.74087	1.11188
AT1G33840	-1.59215953085341	0.0165395	0.668423	down	1:-:12283725-12285371	1:-:12283725-12285371	AT1G33840	840280	Q9LQ36	AT1G33840	LURP-one-like protein (DUF567)	0.31569	0.85048	0.65861	0.2039	0.11825	0.32955
AT3G03105	-2.29753502957521	0.00696517	0.562249	down	3:+:5181021-5181298	3:+:5181021-5181298	AT3G03105	28718630	-	AT3G03105	ncRNA	1.29569	1.11065	0.84473	0.33475	0.32354	0
AT1G60050	1.08174	0.0234444	0.694403	up	1:-:22121375-22123881	1:-:22121375-22123881	AT1G60050	842299	Q9ZUI8	UMAMIT35	Nodulin MtN21 /EamA-like transporter family protein	0.24354	0.47717	0.15878	0.56629	0.66896	0.73093
AT5G14070	-1.01706733288676	0.0257962	0.713115	down	5:+:4541780-4542585	5:+:4541780-4542585	AT5G14070	831256	Q8LF89	ROXY2	Thioredoxin superfamily protein	0.82996	1.53232	1.45679	0.5773	0.55797	0.93304
AT4G37290	1.56104	0.0128906	0.628726	up	4:-:17549607-17550257	4:-:17549607-17550257	AT4G37290	829883	F4JRC5	AT4G37290	transmembrane protein	0.15809	0.06776	0.21644	0.50033	0.48358	0.5776
AT3G30720	-1.04020005800933	0.0227152	0.68496	down	3:+:12349047-12349933	3:+:12349047-12349933	AT3G30720	822807	Q3E7K4	QQS	qua-quine starch	0.82392	1.02728	0.68365	0.33865	0.45824	0.54733
AT2G47050	1.90242	0.0164131	0.668423	up	2:-:19331545-19332659	2:-:19331545-19332659	AT2G47050	819319	O80720	AT2G47050	Plant invertase/pectin methylesterase inhibitor superfamily protein	0.0923	0.23736	0.04212	0.6677	0.60501	0.25293
AT4G29710	-1.31306400138731	0.023753	0.696238	down	4:-:14546785-14547594	4:-:14546785-14547594	AT4G29710	829092	Q9SU80	AT4G29710	Alkaline-phosphatase-like family protein	0.6988	0.70792	0.98572	0.34467	0.16657	0.6383
AT2G14920	1.07836	0.0265717	0.71768	up	2:+:6418199-6419236	2:+:6418199-6419236	AT2G14920	815981	O82330	ST4A	sulfotransferase 4A	0.20542	0.30815	0.5156	0.83587	0.67324	0.89126
AT3G09055	-2.2189814290457	0.00918323	0.57884	down	3:-:2765069-2765500	3:-:2765069-2765500	AT3G09055	28719184	-	AT3G09055	hypothetical protein	0.50284	1.00574	0.76493	0.30313	0.14649	0
AT3G62510	-1.33552481684105	0.0216111	0.67075	down	3:+:23122831-23123802	3:+:23122831-23123802	AT3G62510	825425	Q9LZN9	AT3G62510	disulfide isomerase-like protein	1.43662	1.00756	1.07285	0.82668	0.45657	0.23859
AT1G56060	-1.22661729850798	0.0321339	0.740558	down	1:-:20966528-20967180	1:-:20966528-20967180	AT1G56060	842057	F4I3J1	AT1G56060	cysteine-rich/transmembrane domain protein B	2.42371	1.67805	3.23322	0.59006	0.89619	2.38417
AT1G51400	-1.41747733468076	0.0191304	0.668423	down	1:-:19052023-19052582	1:-:19052023-19052582	AT1G51400	841564	Q9SYE2	AT1G51400	Photosystem II 5 kD protein	0.82699	0.63013	0.33548	0.24927	0.24092	0.16786
AT3G62760	1.1196	0.0297671	0.734155	up	3:-:23217233-23218312	3:-:23217233-23218312	AT3G62760	825451	Q9LZI9	ATGSTF13	Glutathione S-transferase family protein	0.28027	0.43244	0.25581	1.11511	0.53889	0.87041
AT3G30350	1.006	0.0313101	0.739155	up	3:-:11960298-11961917	3:-:11960298-11961917	AT3G30350	822736	Q9LI64	RGF4	root meristem growth factor-like protein	0.21666	0.41787	0.49439	0.68571	1.04147	0.79161
AT3G56891	-1.15493707806181	0.0305691	0.739155	down	3:-:21064088-21064986	3:-:21064088-21064986	AT3G56891	6240272	B3H6D0	AT3G56891	Heavy metal transport/detoxification superfamily protein	1.17282	0.754	0.93666	0.3977	0.83283	0.26782
AT1G07407	-2.17219344847998	0.0123139	0.621955	down	1:-:17499023-17499296	1:-:17499023-17499296	AT1G07407	28716648	-	AT1G07407	ncRNA	1.3146	0.80491	0.51423	0.16982	0	0.34308
AT3G56970	-1.42801924063235	0.0344423	0.747619	down	3:-:21084035-21085245	3:-:21084035-21085245	AT3G56970	824864	Q9M1K1	bHLH38	basic helix-loop-helix (bHLH) DNA-binding superfamily protein	0.42802	1.75294	1.172	0.51605	0.41564	0.30408
AT1G59865	-1.1528708103928	0.0290531	0.730347	down	1:-:22032313-22033297	1:-:22032313-22033297	AT1G59865	2745837	F4ID46	AT1G59865	transmembrane protein	0.76182	0.77176	0.63212	0.2505	0.66581	0.25304
AT2G08825	1.23767	0.0237982	0.696238	up	2:+:15403296-15403618	2:+:15403296-15403618	AT2G08825	28718031	-	AT2G08825	ncRNA	0.31862	0.54624	0.43622	1.0084	1.67081	1.01862
AT5G25756	-2.73266453798788	0.0071696	0.562524	down	5:-:8961488-8963150	5:-:8961488-8963150	AT5G25756	28721196	-	AT5G25756	hypothetical protein	0.56135	0.1604	0.85394	0	0	0
AT5G61490	1.12005	0.0335701	0.743405	up	5:+:24732597-24733824	5:+:24732597-24733824	AT5G61490	836270	Q9FKH0	AT5G61490	transmembrane protein	0.15656	0.35788	0.23817	0.84944	0.68417	0.42903
AT3G07425	1.26403	0.0317228	0.739155	up	3:+:2378219-2378805	3:+:2378219-2378805	AT3G07425	2745874	Q3EBA9	AT3G07425	transmembrane protein	0.26298	0.30057	0.48007	0.79268	0.68953	1.60143
AT2G08350	-1.11832187700635	0.0333405	0.743405	down	2:+:12641404-12641923	2:+:12641404-12641923	AT2G08350	28717939	-	AT2G08350	ncRNA	0.98956	0.84825	0.90321	0.71585	0.43243	0.27117
AT2G30750	1.08086	0.024446	0.697241	up	2:-:13099486-13101371	2:-:13099486-13101371	AT2G30750	817626	O49340	CYP71A12	cytochrome P450 family 71 polypeptide	8.6451	9.50672	10.6886	10.0909	29.2593	29.6359
AT2G40750	-1.93207719454524	0.029587	0.732858	down	2:-:17000419-17002528	2:-:17000419-17002528	AT2G40750	818670	Q93WU8	WRKY54	WRKY DNA-binding protein 54	2.35425	0.67268	0.4093	0.10137	0.19596	0.4096
AT2G07950	-1.19544232019629	0.0370982	0.762585	down	2:-:10097774-10099646	2:-:10097774-10099646	AT2G07950	28717867	-	AT2G07950	ncRNA	1.19494	0.64019	0.47717	0.47273	0.26109	0.27287
AT1G21340	1.33234	0.0389318	0.768167	up	1:+:7476022-7476899	1:+:7476022-7476899	AT1G21340	838733	P68349	AT1G21340	Dof-type zinc finger DNA-binding family protein	0.41025	0.25119	0.10699	0.37097	0.87077	0.803
AT1G52800	2.10246	0.0368676	0.759404	up	1:+:19664023-19665631	1:+:19664023-19665631	AT1G52800	841713	Q9C938	AT1G52800	2-oxoglutarate (2OG) and Fe(II)-dependent oxygenase superfamily protein	0	0.42859	0.15212	0.56515	0.50981	0.57088
AT3G46090	-1.13351570267593	0.0437938	0.784149	down	3:-:16925881-16926883	3:-:16925881-16926883	AT3G46090	823752	Q42453	ZAT7	C2H2 and C2HC zinc fingers superfamily protein	0.66694	0.39579	0.84287	0.27835	0.17935	0.46862
AT1G62510	-1.17549385976253	0.0490841	0.79289	down	1:-:23136366-23137254	1:-:23136366-23137254	AT1G62510	842548	Q9SXE6	AT1G62510	Bifunctional inhibitor/lipid-transfer protein/seed storage 2S albumin superfamily protein	2.02588	1.33964	1.32078	1.46552	0.96117	0.26435
AT4G22210	-1.06346554941991	0.0452881	0.78431	down	4:+:11752395-11752816	4:+:11752395-11752816	AT4G22210	828312	P82794	LCR85	low-molecular-weight cysteine-rich 85	2.29038	1.17798	2.50861	0.69036	1.3345	0.9763
AT4G16220	1.65853	0.0359666	0.755016	up	4:+:9182283-9183922	4:+:9182283-9183922	AT4G16220	827316	O23469	AT4G16220	GDSL-like Lipase/Acylhydrolase superfamily protein	0.06973	0.05977	0.50912	0.56744	0.48751	0.63688
AT4G36350	1.28661	0.0493974	0.79289	up	4:-:17173737-17175857	4:-:17173737-17175857	AT4G36350	829787	O23244	PAP25	purple acid phosphatase 25	0.40402	0.37781	0.06705	0.69746	0.60991	0.53678
AT2G15029	-2.0190453376721	0.0169469	0.668423	down	2:-:6504070-6504171	2:-:6504070-6504171	AT2G15029	6240396	B3H426	AT2G15029	hypothetical protein	1.51345	0.86488	0.92092	0	0.44091	0
AT2G25055	1.85346	0.0254447	0.708246	up	2:+:10660525-10660766	2:+:10660525-10660766	AT2G25055	28718302	-	AT2G25055	hypothetical protein	0.5533	0.23714	0	1.25082	1.45073	0.7581
AT2G33380	1.86771	0.0364457	0.757642	up	2:-:14144831-14146555	2:-:14144831-14146555	AT2G33380	817901	O22788	RD20	Caleosin-related family protein	0	0.34841	0.14839	0.66157	0.56837	0.37126
AT5G07190	1.93621	0.0436973	0.784149	up	5:+:2237474-2238720	5:+:2237474-2238720	AT5G07190	830610	B9DGU8	ATS3	embryo-specific protein 3	0.04682	0.12041	0.12821	1.3125	0.32737	0.21384
AT3G07522	-2.09150165984326	0.0182554	0.668423	down	3:+:2946239-2949017	3:+:2946239-2949017	AT3G09600	820117	Q8RWU3	RVE8	Homeodomain-like superfamily protein	0.39889	1.36772	0.36408	0	0	0
AT5G41763	1.47146	0.0437285	0.784149	up	5:+:16714509-16715882	5:+:16714509-16715882	AT5G41763	28721240	-	AT5G41763	hypothetical protein	0.08692	0.14902	0.31734	0.31439	0.83564	0.79395
AT1G04927	-1.90017801109774	0.037748	0.763836	down	1:-:4122066-4122474	1:-:4122066-4122474	AT1G04927	28716209	-	AT1G04927	ncRNA	0.62906	0.75492	0.45933	0	0.10996	0.68952
AT3G04275	-1.91522583365707	0.0476394	0.789811	down	3:-:7968578-7968818	3:-:7968578-7968818	AT3G04275	28718740	-	AT3G04275	ncRNA	1.92164	1.46419	1.36418	0.57922	0	1.75527
AT3G56400	-1.77121853000061	0.0466064	0.787991	down	3:-:20908711-20910623	3:-:20908711-20910623	AT3G56400	824807	Q9LY00	WRKY70	WRKY DNA-binding protein 70	1.07203	0.36757	0.97847	0	0.18739	0.58753
AT3G25820	1.52436	0.0396509	0.772833	up	3:+:9439146-9442774	3:+:9439146-9442774	AT3G25820	822175	P0DI77	TPS-CIN	terpene synthase-like sequence-1,8-cineole	5.56562	2.97823	3.56196	30.911	5.16645	9.17481
