# Supplementary material for: SRAS1.1 E3 ligase mediates DSK2A degradation to regulate autophagy and drought tolerance in Arabidopsis
Source: EMBO Rep. 2025 Aug 22;26(19):4794–819. doi: 10.1038/s44319-025-00556-9 (PMC12508185; doi:10.1038/s44319-025-00556-9)
Supplement: Supplementary file 7 — Source data Fig. 1 [file 44319_2025_556_MOESM7_ESM.zip]

Archive with 36 entries (23 files):
- Figure 1/
- Figure 1/1A/
- Figure 1/1A/1A.xlsx
- Figure 1/1B/
- Figure 1/1B/Drought stress.tif
- Figure 1/1B/Mock.tif
- Figure 1/1C/
- Figure 1/1C/1C.xlsx
- Figure 1/1D/
- Figure 1/1D/12 MS+ Mannitol.tif
- Figure 1/1D/12MS.tif
- Figure 1/1E/
- Figure 1/1E/1E.xlsx
- Figure 1/1F/
- Figure 1/1F/1F.xlsx
- Figure 1/1G/
- Figure 1/1G/Drought.JPG
- Figure 1/1G/Mock.JPG
- Figure 1/1G/Re-water.JPG
- Figure 1/1H/
- Figure 1/1H/1H.xlsx
- Figure 1/1I/
- Figure 1/1I/1I.xlsx
- Figure 1/1J/
- Figure 1/1J/SRA1.1-14.tif
- Figure 1/1J/SRAS1.1-14-X.tif
- Figure 1/1J/SRAS1.1-26 .tif
- Figure 1/1J/SRAS1.1-26-X.tif
- Figure 1/1J/WT-X.tif
- Figure 1/1J/WT.tif
- Figure 1/1J/sras1.1-X.tif
- Figure 1/1J/sras1.1.tif
- Figure 1/1K/
- Figure 1/1K/1K.xlsx
- Figure 1/1L/
- Figure 1/1L/1L.xlsx
