# Supplementary material for: SRAS1.1 E3 ligase mediates DSK2A degradation to regulate autophagy and drought tolerance in Arabidopsis
Source: EMBO Rep. 2025 Aug 22;26(19):4794–819. doi: 10.1038/s44319-025-00556-9 (PMC12508185; doi:10.1038/s44319-025-00556-9)
Supplement: Supplementary file 7 — Source data Fig. 1 [file 44319_2025_556_MOESM7_ESM.zip › Figure 1/1A/1A.xlsx]

## Sheet: Sheet1
Time	Verage value	SD
0	1	0.04
1	0.76	0.152
3	0.66	0.08
6	0.28	0.152
9	0.257	0.06
12	0.53	0.12
