# Supplementary material for: SRAS1.1 E3 ligase mediates DSK2A degradation to regulate autophagy and drought tolerance in Arabidopsis
Source: EMBO Rep. 2025 Aug 22;26(19):4794–819. doi: 10.1038/s44319-025-00556-9 (PMC12508185; doi:10.1038/s44319-025-00556-9)
Supplement: Supplementary file 7 — Source data Fig. 1 [file 44319_2025_556_MOESM7_ESM.zip › Figure 1/1C/1C.xlsx]

## Sheet: Sheet1
Data	Mock	Mannitol
1	1	0.34
2	1.08	0.22
3	1.03	0.34
4	0.98	0.42
5	0.99	0.36
