# Supplementary material for: SRAS1.1 E3 ligase mediates DSK2A degradation to regulate autophagy and drought tolerance in Arabidopsis
Source: EMBO Rep. 2025 Aug 22;26(19):4794–819. doi: 10.1038/s44319-025-00556-9 (PMC12508185; doi:10.1038/s44319-025-00556-9)
Supplement: Supplementary file 7 — Source data Fig. 1 [file 44319_2025_556_MOESM7_ESM.zip › Figure 1/1E/1E.xlsx]

## Sheet: Sheet1
Data	WT	SRAS1.1-OE14	SRAS1.1-OE26	sras1.1
1	1	0.57	0.41	1.23
2	0.99	0.44	0.51	1.24
3	1.04	0.52	0.43	1.37
4	1.12	0.67	0.57	1.47
5	0.78	0.54	0.43	1.73
6	0.84	0.73	0.43	1.47
7	1.07	0.45	0.47	1.48
8	1.12	0.57	0.37	1.67
9	1.04	0.57	0.43	1.57
10	1.12	0.55	0.44	1.73
11	1.02	0.54	0.43	1.43
12	1.02	0.47	0.4	1.44
13	1.24	0.47	0.52	1.57
14	1.01	0.42	0.47	1.72
15	1	0.44	0.57	1.24
16	0.99	0.47	0.56	1.54
17	0.97	0.54	0.67	1.67
18	1.24	0.52	0.42	1.32
19	1.17	0.52	0.54	1.35
20	0.78	0.51	0.36	1.27
