# Supplementary material for: SRAS1.1 E3 ligase mediates DSK2A degradation to regulate autophagy and drought tolerance in Arabidopsis
Source: EMBO Rep. 2025 Aug 22;26(19):4794–819. doi: 10.1038/s44319-025-00556-9 (PMC12508185; doi:10.1038/s44319-025-00556-9)
Supplement: Supplementary file 7 — Source data Fig. 1 [file 44319_2025_556_MOESM7_ESM.zip › Figure 1/1F/1F.xlsx]

## Sheet: Sheet1
Data	WT	SRAS1.1-OE14	SRAS1.1-OE26	sras1.1
1	1	2.74	2.21	0.83
2	0.92	3.14	1.81	0.84
3	1.04	2.62	2.03	0.77
4	1.21	3.14	2.67	0.67
5	1.22	3.23	2.78	0.62
6	1.01	2.67	2.56	0.72
7	0.97	2.78	2.07	0.56
8	0.89	2.98	1.87	0.58
9	0.97	2.13	2.16	0.78
10	0.96	2.67	2.45	0.63
11	1.21	3.17	2.17	0.64
12	1.12	3.21	2.78	0.58
13	1.21	2.76	2.25	0.73
14	0.97	2.87	2.67	0.64
15	1.05	2.98	2.74	0.72
16	1.08	3.45	2.34	0.83
17	1.07	3.37	2.57	0.79
18	1.03	2.98	2.78	0.54
19	0.98	2.89	2.18	0.67
20	1.07	2.67	2.65	0.57
