# Supplementary material for: SRAS1.1 E3 ligase mediates DSK2A degradation to regulate autophagy and drought tolerance in Arabidopsis
Source: EMBO Rep. 2025 Aug 22;26(19):4794–819. doi: 10.1038/s44319-025-00556-9 (PMC12508185; doi:10.1038/s44319-025-00556-9)
Supplement: Supplementary file 7 — Source data Fig. 1 [file 44319_2025_556_MOESM7_ESM.zip › Figure 1/1H/1H.xlsx]

## Sheet: Sheet1
	WT	SRAS1.1-14	SRAS1.1-26	sras1.1
repeat1	0.3832	0.1723	0.2422	0.7921
repeat2	0.412	0.1812	0.2617	0.7145
repeat3	0.4721	0.2425	0.3343	0.852
