# Supplementary material for: SRAS1.1 E3 ligase mediates DSK2A degradation to regulate autophagy and drought tolerance in Arabidopsis
Source: EMBO Rep. 2025 Aug 22;26(19):4794–819. doi: 10.1038/s44319-025-00556-9 (PMC12508185; doi:10.1038/s44319-025-00556-9)
Supplement: Supplementary file 7 — Source data Fig. 1 [file 44319_2025_556_MOESM7_ESM.zip › Figure 1/1I/1I.xlsx]

## Sheet: Sheet1
Time	WT			SRAS1.1-14			SRAS1.1-26			sras1.1
0 h	0	0	0	0	0	0	0	0	0	0	0	0
2 h	7.3	7.2	7.5	8.1	7.7	7.5	6.9	7.4	7.1	6	6.9	7.2
4 h	17.2	15.4	15.9	18.2	19.4	17.2	19.3	29.2	18.7	14.2	14.9	14.2
6 h	23.1	25.2	27.7	30	29.9	28.9	27.2	27.7	29	22.9	22.5	24.6
8 h	34.2	36.2	31.3	39.6	41.7	41.2	36.2	35.4	37.8	32.2	30.2	30.9
10 h	41.1	41.2	39.2	48.3	46.9	46.7	44.4	44.7	46.1	36.4	38.1	36.4
12 h	48.7	48.7	47.2	52.4	50.7	54.4	51.1	52.4	50.2	42.4	47.2	44.3
