# Supplementary material for: SRAS1.1 E3 ligase mediates DSK2A degradation to regulate autophagy and drought tolerance in Arabidopsis
Source: EMBO Rep. 2025 Aug 22;26(19):4794–819. doi: 10.1038/s44319-025-00556-9 (PMC12508185; doi:10.1038/s44319-025-00556-9)
Supplement: Supplementary file 7 — Source data Fig. 1 [file 44319_2025_556_MOESM7_ESM.zip › Figure 1/1K/1K.xlsx]

## Sheet: Sheet1
Stomatal	WT	SRAS1.1-14	SRAS1.1-26	sras1.1
1	0.23	0.315	0.352	0.187
2	0.25	0.31	0.342	0.192
3	0.31	0.343	0.334	0.173
4	0.27	0.356	0.332	0.164
5	0.201	0.362	0.324	0.176
6	0.198	0.421	0.321	0.154
7	0.199	0.321	0.372	0.187
8	0.231	0.342	0.342	0.176
9	0.232	0.351	0.312	0.165
10	0.234	0.362	0.298	0.162
11	0.223	0.362	0.322	0.187
12	0.234	0.342	0.342	0.207
13	0.257	0.32	0.343	0.178
14	0.265	0.354	0.354	0.165
15	0.233	0.347	0.276	0.187
16	0.254	0.31	0.276	0.197
17	0.246	0.32	0.287	0.162
18	0.257	0.298	0.321	0.154
19	0.247	0.322	0.298	0.167
20	0.237	0.376	0.307	0.178
