# Supplementary material for: SRAS1.1 E3 ligase mediates DSK2A degradation to regulate autophagy and drought tolerance in Arabidopsis
Source: EMBO Rep. 2025 Aug 22;26(19):4794–819. doi: 10.1038/s44319-025-00556-9 (PMC12508185; doi:10.1038/s44319-025-00556-9)
Supplement: Supplementary file 7 — Source data Fig. 1 [file 44319_2025_556_MOESM7_ESM.zip › Figure 1/1L/1L.xlsx]

## Sheet: Sheet1
	WT	SRAS1.1-14	SRAS1.1-26	sras1.1
Replicates1	1	0.45	0.502	3.27
Replicates2	0.98	0.421	0.472	2.962
Replicates3	1.26	0.37	0.534	3.473
