# Supplementary material for: SRAS1.1 E3 ligase mediates DSK2A degradation to regulate autophagy and drought tolerance in Arabidopsis
Source: EMBO Rep. 2025 Aug 22;26(19):4794–819. doi: 10.1038/s44319-025-00556-9 (PMC12508185; doi:10.1038/s44319-025-00556-9)
Supplement: Supplementary file 8 — Source data Fig. 2 [file 44319_2025_556_MOESM8_ESM.zip]

Archive with 24 entries (14 files):
- Figure 2/
- Figure 2/2A/
- Figure 2/2A/Mutant(1).tif
- Figure 2/2A/Table.xlsx
- Figure 2/2B/
- Figure 2/2B/OE.xlsx
- Figure 2/2B/oe.tif
- Figure 2/2C/
- Figure 2/2C/heatmap.xlsx
- Figure 2/2C/pheatmap2.tif
- Figure 2/2D/
- Figure 2/2D/GO.tif
- Figure 2/2D/GO_jion_top15.xlsx
- Figure 2/2E/
- Figure 2/2E/KEGG.tif
- Figure 2/2E/kegg_jion_top10.xlsx
- Figure 2/2F/
- Figure 2/2F/2F.xlsx
- Figure 2/2G/
- Figure 2/2G/2G.xlsx
- Figure 2/2H/
- Figure 2/2H/2H.xlsx
- Figure 2/2I/
- Figure 2/2I/2I.xlsx
