# Supplementary material for: SRAS1.1 E3 ligase mediates DSK2A degradation to regulate autophagy and drought tolerance in Arabidopsis
Source: EMBO Rep. 2025 Aug 22;26(19):4794–819. doi: 10.1038/s44319-025-00556-9 (PMC12508185; doi:10.1038/s44319-025-00556-9)
Supplement: Supplementary file 8 — Source data Fig. 2 [file 44319_2025_556_MOESM8_ESM.zip › Figure 2/2B/OE.xlsx]

## Sheet: Sheet1
ID	logFC	Pvalue	adj.Pvalue	regulation	pos_info	ref_pos_info	ensembl	entrez	uniprot	symbol	description	group6|wt_man1	group6|wt_man2	group6|wt_man3	group7|6_man1	group7|6_man2	group7|6_man3
AT5G66070	6.22792	2.50749e-13	6.09847e-09	up	5:+:26421610-26423240	5:+:26421610-26423240	AT5G66070	836739	Q9FKX5	AT5G66070	RING/U-box superfamily protein	10.5803	7.30504	8.93193	614.851	652.04	730.341
AT1G21250	2.47648	1.98779e-09	2.41725e-05	up	1:+:7439171-7442113	1:+:7439171-7442113	AT1G21250	838721	Q39191	WAK1	cell wall-associated kinase	1.46755	1.35352	1.55991	9.04705	7.92187	8.32142
AT3G49110	2.38184	4.86709e-08	0.000338272	up	3:+:18200587-18203265	3:+:18200587-18203265	AT3G49110	824072	P24101	PRXCA	peroxidase CA	5.42521	6.00331	5.52197	32.6319	34.5032	23.7137
AT1G27020	1.17548	7.39327e-08	0.000338272	up	1:+:9378404-9380790	1:+:9378404-9380790	AT1G27020	839591	O04551	AT1G27020	plant/protein	62.2939	71.3992	72.0014	140.009	159.854	162.046
AT1G14240	1.44786	9.07937e-08	0.000338272	up	1:+:4864881-4868011	1:+:4864881-4868011	AT1G14240	837985	Q9XI62	AT1G14240	GDA1/CD39 nucleoside phosphatase family protein	8.88188	10.2412	12.3156	26.3703	29.5482	29.477
AT5G65730	-1.27620576727443	9.96306e-08	0.000338272	down	5:+:26298728-26300529	5:+:26298728-26300529	AT5G65730	836702	Q8LF99	XTH6	xyloglucan endotransglucosylase/hydrolase 6	21.248	19.2939	21.822	7.83279	9.49939	8.65757
AT1G05300	1.13223	1.09296e-07	0.000338272	up	1:-:1544927-1547849	1:-:1544927-1547849	AT1G05300	837029	O23039	ZIP5	zinc transporter 5 precursor	8.69434	7.47299	8.64723	17.2281	18.1935	18.9804
AT1G43910	1.83341	1.28916e-07	0.000338272	up	1:-:16655884-16657686	1:-:16655884-16657686	AT1G43910	840990	Q9LP11	AT1G43910	P-loop containing nucleoside triphosphate hydrolases superfamily protein	5.38868	5.34005	5.88506	18.067	24.3157	18.3975
AT1G14960	1.13066	1.48061e-07	0.000338272	up	1:-:5159192-5160179	1:-:5159192-5160179	AT1G14960	838061	Q93WB5	AT1G14960	Polyketide cyclase/dehydrase and lipid transport superfamily protein	39.0971	30.8929	37.5853	77.6918	75.6589	80.1089
AT4G15390	1.03593	2.85562e-07	0.000534243	up	4:-:8792707-8794442	4:-:8792707-8794442	AT4G15390	827205	O23392	AT4G15390	HXXXD-type acyl-transferase family protein	39.5711	36.5372	35.8744	72.8546	70.253	87.1775
AT2G25510	3.04262	1.51088e-07	0.000338272	up	2:+:10856271-10857217	2:+:10856271-10857217	AT2G25510	817089	F4ISJ6	AT2G25510	transmembrane protein	2.36974	4.23677	2.59553	24.181	31.7963	23.4789
AT4G25220	1.58496	3.43559e-07	0.000571274	up	4:+:12920742-12922885	4:+:12920742-12922885	AT4G25220	828625	Q9SB41	G3Pp2	root hair specific 15	4.94628	4.42228	3.78647	14.9812	13.7303	11.5444
AT1G21310	1.10433	4.16123e-07	0.000595326	up	1:-:7453245-7455009	1:-:7453245-7455009	AT1G21310	838728	Q9FS16	EXT3	extensin 3	562.328	556.401	445.474	989.014	1139.37	1224.82
AT3G50480	1.38752	4.8119e-07	0.000615948	up	3:+:18733021-18734420	3:+:18733021-18734420	AT3G50480	824212	Q9SCS6	HR4	homolog of RPW8 4	9.00154	10.6195	12.6628	25.5287	29.0261	30.6957
AT5G46890	1.08906	5.35108e-07	0.000629191	up	5:-:19036296-19036938	5:-:19036296-19036938	AT5G46890	834734	Q9FJS1	AT5G46890	Bifunctional inhibitor/lipid-transfer protein/seed storage 2S albumin superfamily protein	30.8904	24.4897	26.9529	53.5103	59.158	61.7999
AT5G64770	-1.16648906409502	6.36524e-07	0.000629191	down	5:-:25897321-25898171	5:-:25897321-25898171	AT5G64770	836598	Q9FGF6	RGF9	root meristem growth factor	96.8387	132.005	122.483	51.6043	50.4269	52.2827
AT5G57530	1.28541	6.39452e-07	0.000629191	up	5:-:23300321-23301689	5:-:23300321-23301689	AT5G57530	835857	Q9FKL9	XTH12	xyloglucan endotransglucosylase/hydrolase 12	15.4911	11.5853	12.213	33.294	33.7068	28.4621
AT4G15160	1.06058	7.37922e-07	0.000629191	up	4:+:8646150-8647252	4:+:8646150-8647252	AT4G15160	827182	F4JJE4	AT4G15160	Bifunctional inhibitor/lipid-transfer protein/seed storage 2S albumin superfamily protein	30.5105	31.552	28.8699	54.6512	70.165	64.7107
AT5G50760	-1.09369803988108	7.46407e-07	0.000629191	down	5:+:20644525-20645698	5:+:20644525-20645698	AT5G50760	835148	Q9LUE5	AT5G50760	SAUR-like auxin-responsive protein family	25.0712	25.3607	29.2442	11.8846	11.4697	14.2896
AT5G38000	1.02803	7.52756e-07	0.000629191	up	5:+:15141650-15143542	5:+:15141650-15143542	AT5G38000	833779	Q9LTB4	AT5G38000	Zinc-binding dehydrogenase family protein	14.9915	12.4086	15.8013	27.8938	30.0198	29.6552
AT4G18970	-1.14829056966061	7.87005e-07	0.000629191	down	4:-:10388722-10391298	4:-:10388722-10391298	AT4G18970	827632	Q93YW8	AT4G18970	GDSL-like Lipase/Acylhydrolase superfamily protein	34.9605	44.6568	38.6864	19.9125	16.9828	16.1369
AT1G01650	-1.10563962595242	8.12433e-07	0.000629191	down	1:-:232840-237905	1:-:232840-237905	AT1G01650	839499	Q0WMJ8	SPPL4	SIGNAL PEPTIDE PEPTIDASE-LIKE 4	16.7711	16.5586	14.8192	6.83215	8.71322	6.97237
AT4G23260	1.09259	8.27849e-07	0.000629191	up	4:-:12167416-12170080	4:-:12167416-12170080	AT4G23260	828425	Q8RX80	CRK18	cysteine-rich RLK (RECEPTOR-like protein kinase) 18	4.4705	4.92981	5.33424	9.88887	10.4421	11.6583
AT5G43370	1.83035	6.08722e-07	0.000629191	up	5:+:17415698-17417972	5:+:17415698-17417972	AT5G43370	834355	Q96243	PHT1;2	phosphate transporter 2	1.8142	1.93212	2.10748	7.06733	8.45244	6.27546
AT5G42530	2.43222	8.27354e-07	0.000629191	up	5:-:17004738-17005510	5:-:17004738-17005510	AT5G42530	834260	Q8W483	AT5G42530	hypothetical protein	9.55143	16.1536	8.24667	57.0085	76.4226	51.047
AT1G23730	1.80709	7.39728e-07	0.000629191	up	1:+:8395466-8398387	1:+:8395466-8398387	AT1G23730	838983	Q9ZUC2	BCA3	beta carbonic anhydrase 3	2.27797	3.87858	2.33552	9.52911	10.0629	10.7671
AT1G22690	-1.34880532057699	9.84066e-07	0.000683813	down	1:+:8027126-8028168	1:+:8027126-8028168	AT1G22690	838875	Q8GWK5	AT1G22690	Gibberellin-regulated family protein	98.8734	97.8593	79.4255	33.4516	43.617	31.8014
AT5G47330	1.03436	1.0471e-06	0.000688287	up	5:+:19206829-19208998	5:+:19206829-19208998	AT5G47330	834780	Q9LVS6	AT5G47330	alpha/beta-Hydrolases superfamily protein	22.2774	18.0025	20.0945	36.3124	43.9257	42.6882
AT5G04120	2.12856	1.01636e-06	0.000686637	up	5:+:1119937-1121813	5:+:1119937-1121813	AT5G04120	830290	F4KI56	AT5G04120	Phosphoglycerate mutase family protein	5.81815	3.7609	3.83047	21.4261	15.5048	22.8061
AT1G22590	-1.05169647496748	1.19629e-06	0.000747944	down	1:+:7981722-7984334	1:+:7981722-7984334	AT1G22590	838865	Q9SKA0	AGL87	AGAMOUS-like 87	6.74021	7.14986	6.17124	3.40085	3.26627	3.26045
AT3G02885	1.97003	1.31737e-06	0.000800994	up	3:-:637921-639242	3:-:637921-639242	AT3G02885	821194	Q84J95	GASA5	GAST1 protein homolog 5	11.3239	7.61318	5.16786	33.707	30.7144	27.4097
AT5G53730	2.00133	1.19937e-06	0.000747944	up	5:-:21807623-21809004	5:-:21807623-21809004	AT5G53730	835454	Q9FI03	AT5G53730	Late embryogenesis abundant (LEA) hydroxyproline-rich glycoprotein family	3.38829	2.23417	2.92268	10.4226	14.1066	10.4646
AT5G36130	1.577	1.52268e-06	0.000814481	up	5:-:14209088-14209922	5:-:14209088-14209922	AT5G36130	833610	Q9LVY4	AT5G36130	Cytochrome P450 superfamily protein	12.4639	11.2809	19.9561	42.7708	41.7183	43.5353
AT5G35190	1.33542	1.49868e-06	0.000814481	up	5:+:13434151-13435424	5:+:13434151-13435424	AT5G35190	833473	F4JYC5	EXT13	proline-rich extensin-like family protein	36.3917	28.4249	28.792	72.7989	94.6617	67.6213
AT5G22410	1.06099	1.5475e-06	0.000814481	up	5:+:7426310-7427964	5:+:7426310-7427964	AT5G22410	832302	Q67ZE7	RHS18	root hair specific 18	13.6009	11.6586	10.388	24.4007	26.8828	23.4883
AT1G54970	1.0474	1.51166e-06	0.000814481	up	1:+:20504901-20506504	1:+:20504901-20506504	AT1G54970	841938	Q9FZ35	PRP1	proline-rich protein 1	35.5291	31.0336	27.6054	60.5448	72.3823	60.6712
AT5G05960	1.03792	1.82931e-06	0.000882366	up	5:+:1789538-1790833	5:+:1789538-1790833	AT5G05960	830481	Q8LBY9	AT5G05960	Bifunctional inhibitor/lipid-transfer protein/seed storage 2S albumin superfamily protein	11.2456	12.0861	10.5753	21.5302	26.3471	22.8019
AT2G04570	1.20019	1.95912e-06	0.000882366	up	2:+:1594588-1596372	2:+:1594588-1596372	AT2G04570	814999	Q9SJB4	AT2G04570	GDSL-like Lipase/Acylhydrolase superfamily protein	51.5634	35.3477	45.7401	89.8419	103.639	108.785
AT2G43010	-1.07775983394056	2.24147e-06	0.000965834	down	2:+:17886101-17889087	2:+:17886101-17889087	AT2G43010	818903	Q8W2F3	PIF4	phytochrome interacting factor 4	15.2965	19.9398	18.4105	9.37153	7.64653	8.46452
AT3G46270	-1.38843020829807	1.86168e-06	0.000882366	down	3:-:17000328-17004344	3:-:17000328-17004344	AT3G46270	823772	Q67ZF1	AT3G46270	receptor protein kinase-like protein	5.12345	4.09476	4.45043	1.75924	1.76642	1.84074
AT3G18200	1.13309	2.37462e-06	0.000965834	up	3:-:6234509-6236139	3:-:6234509-6236139	AT3G18200	821347	Q9LV20	UMAMIT4	nodulin MtN21 /EamA-like transporter family protein	6.61404	7.82393	7.043	15.4769	14.5688	18.4172
AT3G45160	1.39271	2.07709e-06	0.000918488	up	3:-:16533428-16534265	3:-:16533428-16534265	AT3G45160	823652	Q9M1U3	AT3G45160	Putative membrane lipoprotein	4.83903	6.07592	5.34986	14.6525	16.5138	13.5559
AT3G09925	1.0179	2.70157e-06	0.00098226	up	3:-:3051609-3052850	3:-:3051609-3052850	AT3G09925	820153	F4J2H2	AT3G09925	Pollen Ole e 1 allergen and extensin family protein	19.5183	19.1436	22.6736	37.2612	46.8475	41.2182
AT2G39510	1.67583	1.8122e-06	0.000882366	up	2:-:16491143-16493343	2:-:16491143-16493343	AT2G39510	818536	O80638	UMAMIT14	nodulin MtN21 /EamA-like transporter family protein	1.54565	1.1041	1.14625	4.04067	4.34087	4.51113
AT4G21760	1.41929	3.23057e-06	0.00109126	up	4:+:11561123-11563950	4:+:11561123-11563950	AT4G21760	828264	Q9SVS1	BGLU47	beta-glucosidase 47	2.76016	1.83485	2.51929	6.84597	5.95573	6.52745
AT2G29940	-1.13761069439301	3.62299e-06	0.00116208	down	2:+:12759973-12766794	2:+:12759973-12766794	AT2G29940	817544	Q7PC88	ABCG31	pleiotropic drug resistance 3	2.91369	3.27176	3.75852	1.51896	1.63884	1.45974
AT5G36140	1.65317	3.68988e-06	0.00116208	up	5:-:14212174-14213293	5:-:14212174-14213293	AT5G36140	833611	Q9LVY3	CYP716A2	cytochrome P450, family 716, subfamily A, polypeptide 2	17.1524	13.5884	27.4772	55.8607	56.0887	63.3533
AT2G24850	1.96978	3.75317e-06	0.00116208	up	2:-:10582074-10585216	2:-:10582074-10585216	AT2G24850	817022	Q9SK47	TAT3	tyrosine aminotransferase 3	2.4248	1.30597	1.72355	5.79956	6.95762	8.66593
AT3G54580	1.13617	4.16025e-06	0.00121905	up	3:-:20200573-20203919	3:-:20200573-20203919	AT3G54580	824623	Q9M1H0	AT3G54580	Proline-rich extensin-like family protein	78.9155	62.5457	63.3006	128.905	179.672	138.668
AT1G63600	2.87522	3.89519e-07	0.000592094	up	1:+:23581677-23583019	1:+:23581677-23583019	AT1G63600	842665	Q9CAC7	AT1G63600	Receptor-like protein kinase-related family protein	0.5939	0.54545	0.3872	4.31808	4.14882	3.92528
AT2G24980	1.2244	4.92873e-06	0.00130347	up	2:+:10622396-10624309	2:+:10622396-10624309	AT2G24980	817037	Q9SK35	EXT6	Proline-rich extensin-like family protein	32.0196	24.8429	24.1459	56.5247	78.1453	55.4723
AT2G38870	1.12527	4.94813e-06	0.00130347	up	2:-:16236257-16237280	2:-:16236257-16237280	AT2G38870	818471	Q9ZV18	AT2G38870	Serine protease inhibitor, potato inhibitor I-type family protein	89.0661	88.6997	72.8883	169.758	224.708	158.055
AT4G25790	1.2501	5.72657e-06	0.00136998	up	4:-:13122047-13123354	4:-:13122047-13123354	AT4G25790	828684	Q9SW04	AT4G25790	CAP (Cysteine-rich secretory proteins, Antigen 5, and Pathogenesis-related 1 protein) superfamily protein	8.93912	5.79604	7.06071	17.8503	18.529	16.1048
AT5G06640	1.36074	5.65692e-06	0.00136998	up	5:-:2039598-2041928	5:-:2039598-2041928	AT5G06640	830552	Q9FG06	EXT10	Proline-rich extensin-like family protein	11.0817	8.34492	9.14754	22.7028	30.6338	20.3881
AT5G24240	-2.49313376245642	5.07172e-06	0.00130347	down	5:-:8230916-8234150	5:-:8230916-8234150	AT5G24240	832491	Q9FNF8	AT5G24240	phosphatidylinositol 4-kinase gamma-like protein	7.10339	4.24054	6.77294	0.83481	1.15487	1.31631
AT4G02270	1.10773	5.78001e-06	0.00136998	up	4:-:992111-993039	4:-:992111-993039	AT4G02270	828083	O81417	RHS13	root hair specific 13	45.0647	40.1483	33.2176	77.6444	99.8774	77.3938
AT4G13390	1.19894	6.27764e-06	0.00144401	up	4:+:7783791-7785366	4:+:7783791-7785366	AT4G13390	826970	Q9T0L0	EXT12	Proline-rich extensin-like family protein	29.9732	21.2987	21.9039	51.0271	65.5617	49.9481
AT5G01870	1.3371	7.06762e-06	0.00153475	up	5:+:337128-337914	5:+:337128-337914	AT5G01870	831705	Q9LZV9	AT5G01870	Bifunctional inhibitor/lipid-transfer protein/seed storage 2S albumin superfamily protein	6.53426	9.61102	10.3693	21.5669	25.384	21.9604
AT5G14330	1.13349	6.74038e-06	0.0014903	up	5:-:4619727-4620551	5:-:4619727-4620551	AT5G14330	831283	Q9LY96	AT5G14330	transmembrane protein	63.2407	53.4102	46.193	118.129	139.002	100.14
AT5G57540	1.20612	7.36846e-06	0.00158591	up	5:-:23302787-23304095	5:-:23302787-23304095	AT5G57540	835858	Q9FKL8	XTH13	xyloglucan endotransglucosylase/hydrolase 13	11.7286	12.6366	10.9166	26.6041	33.4521	23.2516
AT4G25820	1.05928	7.05065e-06	0.00153475	up	4:+:13130291-13131860	4:+:13130291-13131860	AT4G25820	828687	Q9ZSU4	XTH14	xyloglucan endotransglucosylase/hydrolase 14	55.117	39.0063	39.7225	89.3401	101.049	84.2692
AT4G15480	1.32602	8.18127e-06	0.00164834	up	4:-:8848801-8850516	4:-:8848801-8850516	AT4G15480	827220	W8Q6K4	UGT84A1	UDP-Glycosyltransferase superfamily protein	3.74834	2.62185	2.92858	9.15705	7.84696	6.94968
AT2G20520	1.22766	8.47504e-06	0.00164834	up	2:+:8840557-8841565	2:+:8840557-8841565	AT2G20520	816574	Q9SIL7	FLA6	FASCICLIN-like arabinogalactan 6	8.36372	6.42616	5.07371	15.0363	16.94	15.0387
AT2G29620	1.06618	7.98856e-06	0.00164834	up	2:-:12662721-12666113	2:-:12662721-12666113	AT2G29620	817512	O82393	AT2G29620	dentin sialophosphoprotein	1.23973	1.17915	1.17804	2.6824	2.61853	2.61412
AT4G08620	1.83834	8.60737e-06	0.00164834	up	4:+:5500313-5506313	4:+:5500313-5506313	AT4G08620	826426	Q9SAY1	SULTR1;1	sulfate transporter 1;1	1.85412	1.57064	1.97105	8.8623	6.05403	5.45152
AT5G02780	1.04937	9.44267e-06	0.00169943	up	5:+:630748-632792	5:+:630748-632792	AT5G02780	831800	Q6NLB0	GSTL1	glutathione transferase lambda 1	5.69799	4.39586	5.24076	11.7692	10.5428	10.3097
AT5G06630	1.29414	8.71281e-06	0.0016555	up	5:-:2036312-2037855	5:-:2036312-2037855	AT5G06630	830551	F4K3X4	AT5G06630	proline-rich extensin-like family protein	21.8294	17.0265	15.2095	39.3048	55.263	38.2735
AT5G20230	-1.55812516691961	9.23541e-06	0.00169943	down	5:+:6826365-6827748	5:+:6826365-6827748	AT5G20230	832145	Q07488	BCB	blue-copper-binding protein	39.0678	28.8262	34.0036	11.5157	15.8987	8.28751
AT3G54590	1.04776	8.53842e-06	0.00164834	up	3:+:20206128-20208783	3:+:20206128-20208783	AT3G54590	824624	Q9M1G9	HRGP1	hydroxyproline-rich glycoprotein	69.7269	54.1396	54.6767	111.728	149.687	110.761
AT5G14650	1.81843	8.4006e-06	0.00164834	up	5:+:4724407-4726675	5:+:4724407-4726675	AT5G14650	831317	Q9LYJ5	AT5G14650	Pectin lyase-like superfamily protein	1.02196	1.91778	0.88236	4.60505	4.76986	4.4427
AT2G42380	-1.01863354967543	1.05203e-05	0.00177684	down	2:-:17646857-17649062	2:-:17646857-17649062	AT2G42380	818839	F4IN23	BZIP34	Basic-leucine zipper (bZIP) transcription factor family protein	6.85758	7.24987	5.91142	3.43222	2.99866	3.75581
AT4G32950	1.52573	1.03203e-05	0.0017676	up	4:-:15904082-15906099	4:-:15904082-15906099	AT4G32950	829432	O82637	AT4G32950	Protein phosphatase 2C family protein	2.31979	1.88521	3.57475	7.19076	7.98989	7.19066
AT5G47240	-1.17928540761197	1.06087e-05	0.0017794	down	5:+:19183523-19185644	5:+:19183523-19185644	AT5G47240	834771	Q8L7W2	NUDT8	nudix hydrolase homolog 8	5.83824	5.69662	6.34916	3.24278	2.271	2.73921
AT5G25980	1.32023	9.97198e-06	0.00172006	up	5:+:9072708-9075777	5:+:9072708-9075777	AT5G25980	832667	Q9C5C2	TGG2	glucoside glucohydrolase 2	14.0267	24.3382	20.2172	54.7346	44.1873	45.086
AT2G25240	1.00109	1.17838e-05	0.00191063	up	2:-:10751656-10753380	2:-:10751656-10753380	AT2G25240	817062	Q9SIR9	CCP3	Serine protease inhibitor (SERPIN) family protein	3.17637	2.80445	3.24709	6.07624	6.88466	6.23531
AT3G45070	1.08957	1.31106e-05	0.00208408	up	3:-:16486274-16487484	3:-:16486274-16487484	AT3G45070	823642	Q9M1V2	AT3G45070	P-loop containing nucleoside triphosphate hydrolases superfamily protein	15.8493	10.235	12.721	27.2563	24.1478	30.2047
AT1G08090	1.2538	1.23085e-05	0.00196945	up	1:+:2524023-2526322	1:+:2524023-2526322	AT1G08090	837327	O82811	NRT2:1	nitrate transporter 2:1	72.5667	56.1442	84.6114	149.236	148.535	207.443
AT1G75945	1.79639	1.42198e-05	0.00221692	up	1:-:28515245-28515916	1:-:28515245-28515916	AT1G75945	28717429	-	AT1G75945	hypothetical protein	3.57187	8.22855	6.11281	18.61	22.4231	22.9733
AT3G62680	1.01925	1.51332e-05	0.00230035	up	3:+:23182722-23184042	3:+:23182722-23184042	AT3G62680	825442	Q9LZJ7	PRP3	proline-rich protein 3	79.7356	56.4998	56.3909	125.92	143.626	117.424
AT4G12440	1.06922	1.81879e-05	0.00251334	up	4:+:7375855-7380372	4:+:7375855-7380372	AT4G12440	826856	Q9SU38	APT4	adenine phosphoribosyl transferase 4	2.67094	2.32528	2.47595	5.5664	5.58911	5.37738
AT1G14550	-1.25181616777314	2.1123e-05	0.00276201	down	1:+:4978922-4980466	1:+:4978922-4980466	AT1G14550	838017	Q9M9Q9	AT1G14550	Peroxidase superfamily protein	5.89173	5.34102	6.53821	2.12007	2.87564	2.85906
AT3G51400	-1.14381646866629	2.1673e-05	0.00280377	down	3:-:19077850-19078955	3:-:19077850-19078955	AT3G51400	824303	Q9SD09	AT3G51400	hypothetical protein (DUF241)	6.32748	6.93937	6.32735	2.53122	3.4024	3.41988
AT2G28710	1.33706	2.25244e-05	0.00286814	up	2:+:12322386-12323584	2:+:12322386-12323584	AT2G28710	817420	Q9SI97	AT2G28710	C2H2-type zinc finger family protein	6.68868	4.23497	6.65999	16.0739	13.2599	15.5121
AT5G03545	1.08417	1.94424e-05	0.00259813	up	5:+:894582-895517	5:+:894582-895517	AT5G03545	831795	Q9LZD2	AT5G03545	expressed in response to phosphate starvation protein	76.1414	87.4166	71.3534	136.957	214.629	156.173
AT4G01390	1.22836	2.3089e-05	0.00289457	up	4:-:570200-571595	4:-:570200-571595	AT4G01390	828075	F4JI18	AT4G01390	TRAF-like family protein	3.59384	4.85431	5.41733	10.8465	10.1711	12.7139
AT3G42800	-1.52345308516822	1.79236e-05	0.00249947	down	3:+:14905230-14907035	3:+:14905230-14907035	AT3G42800	823322	Q9M2B3	AT3G42800	AF-like protein	2.96299	2.93495	2.97486	1.01112	1.45035	0.91104
AT5G62360	-1.01205502850094	2.46904e-05	0.00297275	down	5:+:25040540-25041504	5:+:25040540-25041504	AT5G62360	836357	Q9LVA3	AT5G62360	Plant invertase/pectin methylesterase inhibitor superfamily protein	41.3258	61.7067	60.3511	26.8115	26.733	26.2381
AT4G23130	1.14558	2.60973e-05	0.00305151	up	4:-:12117491-12120220	4:-:12117491-12120220	AT4G23130	828412	Q9C5S8	CRK5	cysteine-rich RLK (RECEPTOR-like protein kinase) 5	1.22622	0.9948	1.15918	2.44022	2.6624	2.82141
AT4G16240	1.50316	2.67141e-05	0.00309387	up	4:-:9192116-9192568	4:-:9192116-9192568	AT4G16240	827318	O23471	AT4G16240	hypothetical protein	8.4042	5.30823	5.92131	17.2076	23.2536	18.233
AT3G55240	1.32121	3.10461e-05	0.00332987	up	3:-:20473335-20475332	3:-:20473335-20475332	AT3G55240	824690	Q9M3C7	AT3G55240	Plant protein 1589 of unknown function	4.27633	8.48247	6.83857	15.5371	17.9982	15.1283
AT5G12030	-1.4178239826959	2.52421e-05	0.00299982	down	5:-:3883957-3884838	5:-:3883957-3884838	AT5G12030	831076	O81822	HSP17.6A	heat shock protein 17.6A	6.06752	4.65093	4.73928	2.09898	2.00474	2.01808
AT2G16060	1.07368	3.13531e-05	0.00333944	up	2:-:6982531-6983777	2:-:6982531-6983777	AT2G16060	816103	Q0WSU5	HB1	hemoglobin 1	10.3019	14.361	14.6267	24.9738	25.3049	33.6102
AT4G25100	2.34086	3.16103e-05	0.00334258	up	4:-:12884300-12887011	4:-:12884300-12887011	AT4G25100	828613	P21276	FSD1	Fe superoxide dismutase 1	35.5529	116.393	55.4045	283.105	297.222	345.818
AT2G46860	1.23387	4.07249e-05	0.00396189	up	2:+:19253670-19255328	2:+:19253670-19255328	AT2G46860	819299	O82793	PPa3	pyrophosphorylase 3	5.62403	4.77583	4.26971	10.1008	14.8194	11.0451
AT3G02620	-1.73193076394354	4.05255e-05	0.00395832	down	3:+:560182-561979	3:+:560182-561979	AT3G02620	820737	Q9M880	AT3G02620	Plant stearoyl-acyl-carrier-protein desaturase family protein	5.6869	6.29003	8.4836	2.68293	2.61306	1.34845
AT5G36920	1.31987	3.91371e-05	0.00385976	up	5:-:14564089-14565010	5:-:14564089-14565010	AT5G36920	833660	Q9FIW1	AT5G36920	transmembrane protein	4.96288	3.65708	5.48343	13.676	12.7345	10.6164
AT5G44680	-1.07445085358775	4.32066e-05	0.00404164	down	5:-:18023985-18026077	5:-:18023985-18026077	AT5G44680	834497	Q9FIZ5	AT5G44680	DNA glycosylase superfamily protein	8.84515	12.6281	9.60064	4.77235	4.42322	5.89181
AT5G46050	1.01599	4.53863e-05	0.00416543	up	5:-:18674968-18679191	5:-:18674968-18679191	AT5G46050	834646	Q9FNL7	PTR3	peptide transporter 3	4.30772	3.22846	2.81457	6.6925	6.45019	8.10178
AT1G34510	1.03664	4.17294e-05	0.00401146	up	1:-:12615690-12617032	1:-:12615690-12617032	AT1G34510	840353	Q0WRX6	AT1G34510	Peroxidase superfamily protein	15.1369	10.2956	10.362	25.0854	26.9636	20.9155
AT5G08760	1.34648	4.37614e-05	0.00405205	up	5:+:2854857-2855617	5:+:2854857-2855617	AT5G08760	5008204	F4KCH3	AT5G08760	transmembrane protein	4.58855	5.33801	3.88897	11.5041	15.0164	11.3372
AT5G07010	-1.01127128380329	3.89221e-05	0.00385976	down	5:-:2174668-2176446	5:-:2174668-2176446	AT5G07010	830592	Q8L5A7	ST2A	sulfotransferase 2A	43.9079	53.0347	42.2675	29.7979	19.5216	20.4609
AT3G29410	2.00074	1.58977e-05	0.00238672	up	3:-:11302431-11305198	3:-:11302431-11305198	AT3G29410	822602	Q9LIA1	AT3G29410	Terpenoid cyclases/Protein prenyltransferases superfamily protein	0.28351	0.28353	0.23721	1.09878	1.31143	1.26672
AT5G57560	-1.30735840245574	4.66595e-05	0.00423794	down	5:-:23307006-23308680	5:-:23307006-23308680	AT5G57560	835860	Q38857	TCH4	Xyloglucan endotransglucosylase/hydrolase family protein	14.887	10.8746	16.0691	5.76491	4.30568	7.24853
AT3G12830	1.0663	4.94805e-05	0.00433247	up	3:-:4078651-4079627	3:-:4078651-4079627	AT3G12830	820465	Q9LTV3	AT3G12830	SAUR-like auxin-responsive protein family	4.31883	4.42443	3.89387	7.62576	10.07	10.1568
AT4G22214	1.43991	5.07876e-05	0.00438461	up	4:+:11754912-11756270	4:+:11754912-11756270	AT4G22214	828314	Q7X6T3	AT4G22214	Defensin-like (DEFL) family protein	1.90733	1.56538	2.11128	4.73616	6.75779	4.80783
AT2G05540	-1.12331453758176	5.63347e-05	0.00469218	down	2:+:2033154-2034283	2:+:2033154-2034283	AT2G05540	815103	Q9SL13	AT2G05540	Glycine-rich protein family	11.6153	14.239	15.7316	5.91821	8.36332	5.77835
AT3G57260	3.80426	9.72261e-06	0.00170118	up	3:-:21188397-21189967	3:-:21188397-21189967	AT3G57260	824893	P33157	BGL2	beta-1,3-glucanase 2	0.1742	0.17918	0.25439	3.66855	4.02118	2.22945
AT5G38100	-1.78106733489788	5.71896e-05	0.0047091	down	5:-:15199489-15201197	5:-:15199489-15201197	AT5G38100	833790	Q9LS10	AT5G38100	S-adenosyl-L-methionine-dependent methyltransferases superfamily protein	6.54976	5.45932	8.45534	1.52418	3.25209	1.72112
AT3G15356	1.17666	4.99417e-05	0.00435352	up	3:-:5174402-5175523	3:-:5174402-5175523	AT3G15356	820768	Q9LJR2	AT3G15356	Legume lectin family protein	19.5373	34.7917	34.8274	64.3501	68.9768	62.2665
AT4G11650	1.07148	6.17387e-05	0.00485938	up	4:-:7024852-7026224	4:-:7024852-7026224	AT4G11650	826770	P50700	OSM34	osmotin 34	5.23294	5.11521	5.32095	9.30465	14.0746	11.2338
AT3G22235	4.46934	4.85702e-06	0.00130347	up	3:-:7854419-7855814	3:-:7854419-7855814	AT3G22235	821791	Q8W472	AT3G22235	cysteine-rich TM module stress tolerance protein	0.0749	0.64205	0.41019	8.28147	6.86339	7.38406
AT2G26480	1.06445	6.6499e-05	0.00496473	up	2:+:11263889-11265855	2:+:11263889-11265855	AT2G26480	817189	O48715	UGT76D1	UDP-glucosyl transferase 76D1	3.29854	2.3134	3.17491	5.52581	6.18245	7.23493
AT5G58780	1.22327	6.39526e-05	0.00493775	up	5:-:23735620-23737335	5:-:23735620-23737335	AT5G58780	835992	Q8RX73	cPT5	Undecaprenyl pyrophosphate synthetase family protein	1.9737	1.69185	1.88725	5.48443	4.18186	4.42955
AT1G16510	1.30311	7.16583e-05	0.00515622	up	1:-:5644572-5645443	1:-:5644572-5645443	AT1G16510	838221	Q9SA49	AT1G16510	SAUR-like auxin-responsive protein family	7.67138	4.24902	7.80984	15.1721	14.5061	18.5752
AT5G15600	1.06353	7.4188e-05	0.00529128	up	5:+:5078200-5079327	5:+:5078200-5079327	AT5G15600	831412	Q9LF22	SP1L4	SPIRAL1-like4	2.97937	4.24207	3.50292	6.82402	8.32012	8.34078
AT4G11890	1.44171	6.68244e-05	0.00497014	up	4:+:7147865-7149942	4:+:7147865-7149942	AT4G11890	826796	Q8GY82	ARCK1	Protein kinase superfamily protein	0.88667	0.70763	1.19998	2.57561	2.53225	3.04061
AT2G43890	1.23779	6.77904e-05	0.00498173	up	2:+:18176831-18179178	2:+:18176831-18179178	AT2G43890	818993	O80559	AT2G43890	Pectin lyase-like superfamily protein	0.82432	0.7066	0.68398	2.03849	1.87074	1.77131
AT3G04720	1.13232	6.29196e-05	0.00493271	up	3:-:1285425-1286760	3:-:1285425-1286760	AT3G04720	819632	P43082	PR4	pathogenesis-related 4	42.8811	73.787	62.3325	124.033	151.207	110.933
AT1G29430	-1.12048263003071	9.79904e-05	0.0062667	down	1:-:10302585-10303418	1:-:10302585-10303418	AT1G29430	839819	Q9C7Q8	AT1G29430	SAUR-like auxin-responsive protein family	6.35503	6.66393	6.64518	3.24847	2.55502	3.94833
AT4G28850	1.20857	9.31104e-05	0.00610633	up	4:+:14244290-14246037	4:+:14244290-14246037	AT4G28850	829006	Q9SVV2	XTH26	xyloglucan endotransglucosylase/hydrolase 26	9.49846	7.73119	5.68692	18.5815	20.8455	13.9035
AT4G08410	1.14886	9.45834e-05	0.00615795	up	4:-:5338819-5341209	4:-:5338819-5341209	AT4G08410	826400	Q9STM7	AT4G08410	Proline-rich extensin-like family protein	5.2727	3.80026	3.24112	7.40287	11.1117	8.91463
AT1G75090	-1.10747355464773	0.000107343	0.006643	down	1:-:28187447-28189765	1:-:28187447-28189765	AT1G75090	843846	Q94CA9	AT1G75090	DNA glycosylase superfamily protein	4.82771	3.87553	5.07087	1.84918	2.46439	2.38563
AT5G14340	1.16962	9.88132e-05	0.00627476	up	5:+:4623198-4624960	5:+:4623198-4624960	AT5G14340	831284	Q9LY95	MYB40	myb domain protein 40	1.10793	0.92333	0.81462	2.29549	2.30486	2.34204
AT3G25620	-1.012910820382	0.000114894	0.0069101	down	3:-:9316074-9319660	3:-:9316074-9319660	AT3G25620	822149	Q7XA72	ABCG21	ABC-2 type transporter family protein	1.57908	1.86852	1.77026	0.79825	0.9981	0.96478
AT1G07135	-1.14559275069878	0.000126854	0.0073283	down	1:-:2189877-2190784	1:-:2189877-2190784	AT1G07135	837224	Q9LMK6	AT1G07135	glycine-rich protein	4.76036	4.51776	5.48291	2.53617	2.64638	1.9603
AT1G80130	1.00778	9.94114e-05	0.00629558	up	1:-:30140912-30142697	1:-:30140912-30142697	AT1G80130	844353	Q9SSC6	AT1G80130	Tetratricopeptide repeat (TPR)-like superfamily protein	65.8653	69.2583	108.453	138.584	165.061	172.233
AT4G18253	1.51662	0.000127709	0.00734281	up	4:-:10091101-10092224	4:-:10091101-10092224	AT4G18253	28720145	-	AT4G18253	receptor Serine/Threonine kinase-like protein	2.27163	1.43925	1.17192	4.33337	6.00446	4.27051
AT1G29440	-1.93086817926075	6.78919e-05	0.00498173	down	1:-:10304507-10305108	1:-:10304507-10305108	AT1G29440	839820	F4I1H5	SAUR63	SAUR-like auxin-responsive protein family	4.10291	3.59025	2.96468	1.27511	1.05437	0.73918
AT1G07550	-2.30024034889563	9.85379e-05	0.00627367	down	1:-:2322543-2326570	1:-:2322543-2326570	AT1G07550	837269	C0LGD8	AT1G07550	Leucine-rich repeat protein kinase family protein	1.36903	1.09529	1.68274	0.30434	0.16083	0.52091
AT2G22810	-2.1890504826271	0.000112083	0.00678099	down	2:-:9717602-9719594	2:-:9717602-9719594	AT2G22810	816812	Q43309	ACS4	1-aminocyclopropane-1-carboxylate synthase 4	2.57879	2.23593	2.51608	0.67627	0.26116	1.02532
AT5G43290	1.40138	0.000143677	0.00794173	up	5:-:17371808-17373221	5:-:17371808-17373221	AT5G43290	834347	Q9FHR7	WRKY49	WRKY DNA-binding protein 49	1.17153	1.85396	2.71437	4.98193	5.59777	5.29932
AT3G53250	-1.81847752420715	0.000145303	0.00801342	down	3:+:19742687-19743583	3:+:19742687-19743583	AT3G53250	28719402	Q9SCN6	AT3G53250	SAUR-like auxin-responsive protein family	4.87611	9.68723	9.16297	2.41625	2.5272	1.98433
AT5G39860	-1.47976504613904	0.000105768	0.00659588	down	5:+:15957368-15958559	5:+:15957368-15958559	AT5G39860	833982	Q9FLE9	PRE1	basic helix-loop-helix (bHLH) DNA-binding family protein	3.30625	2.88562	2.79825	1.00224	1.48302	1.03969
AT5G46350	1.29915	0.000151646	0.00818963	up	5:-:18801164-18804056	5:-:18801164-18804056	AT5G46350	834678	Q9FL26	WRKY8	WRKY DNA-binding protein 8	3.48038	2.3097	2.25441	5.1229	7.88057	7.54051
AT5G12020	-2.51453831347334	0.000140934	0.00784362	down	5:-:3882231-3883111	5:-:3882231-3883111	AT5G12020	831075	P29830	HSP17.6II	17.6 kDa class II heat shock protein	12.5577	8.56142	5.38439	0.8713	1.95555	2.1719
AT5G58390	1.00067	0.000157782	0.00842342	up	5:-:23599470-23601404	5:-:23599470-23601404	AT5G58390	835952	Q9LVL2	AT5G58390	Peroxidase superfamily protein	2.91198	4.07596	3.96997	8.02158	8.54147	6.40705
AT3G48940	1.36972	0.000117835	0.007007	up	3:-:18142618-18144311	3:-:18142618-18144311	AT3G48940	824055	Q9SMT2	AT3G48940	Remorin family protein	1.00568	0.90995	0.91792	2.69648	2.75671	2.75399
AT5G10760	2.36834	0.000123459	0.00718505	up	5:-:3400322-3402389	5:-:3400322-3402389	AT5G10760	830943	Q9LEW3	AT5G10760	Eukaryotic aspartyl protease family protein	0.3922	0.38102	0.35798	2.04201	3.31741	1.53756
AT1G35625	-2.3716058769479	5.98516e-05	0.00478333	down	1:-:13158466-13160284	1:-:13158466-13160284	AT1G35625	840462	F4HZZ4	AT1G35625	RING/U-box superfamily protein	1.36905	1.82101	1.80973	0.37283	0.20797	0.48989
AT4G15290	1.10736	0.000180829	0.00918149	up	4:-:8721482-8726733	4:-:8721482-8726733	AT4G15290	827195	Q0WT40	ATCSLB05	Cellulose synthase family protein	0.94309	0.63999	0.68146	1.77581	1.8523	1.56315
AT5G18020	-2.18089488844652	6.55406e-05	0.00496473	down	5:-:5966183-5966785	5:-:5966183-5966785	AT5G18020	831669	Q9FJG0	SAUR20	SAUR-like auxin-responsive protein family	2.47473	3.2917	2.7261	0.52417	0.6015	0.95934
AT3G20460	1.54048	0.000188183	0.0093413	up	3:+:7134885-7139644	3:+:7134885-7139644	AT3G20460	821591	Q9LTP6	AT3G20460	Major facilitator superfamily protein	0.88278	1.09845	0.75376	3.22348	3.56281	2.09319
AT3G56400	1.08775	0.000188139	0.0093413	up	3:-:20908711-20910623	3:-:20908711-20910623	AT3G56400	824807	Q9LY00	WRKY70	WRKY DNA-binding protein 70	0.98014	1.41028	1.15021	2.70308	2.80664	2.69414
AT2G19970	1.39373	0.000209482	0.0100431	up	2:-:8623699-8624624	2:-:8623699-8624624	AT2G19970	816516	Q9SL83	AT2G19970	CAP (Cysteine-rich secretory proteins, Antigen 5, and Pathogenesis-related 1 protein) superfamily protein	2.61176	5.38261	4.3112	9.70366	14.0518	9.80317
AT3G43190	1.24373	0.00021177	0.0100593	up	3:-:15179010-15184105	3:-:15179010-15184105	AT3G43190	823393	Q9LXL5	SUS4	sucrose synthase 4	0.82011	1.18162	0.82817	2.1283	2.014	3.06315
AT1G73805	1.30158	0.000167632	0.0087489	up	1:-:27744790-27749248	1:-:27744790-27749248	AT1G73805	843716	Q9C9T2	SARD1	Calmodulin binding protein-like protein	0.38641	0.42324	0.45066	1.14909	1.24836	1.05817
AT2G46400	1.57984	0.00019212	0.00949704	up	2:-:19043411-19044955	2:-:19043411-19044955	AT2G46400	819248	Q9SKD9	WRKY46	WRKY DNA-binding protein 46	0.9501	0.87957	0.97125	2.30104	4.15208	3.05641
AT5G60250	1.1269	0.000224027	0.0104579	up	5:+:24252138-24255900	5:+:24252138-24255900	AT5G60250	836147	Q9LSS2	AT5G60250	zinc finger (C3HC4-type RING finger) family protein	1.22064	0.82891	1.64948	2.71256	2.7376	2.68692
AT5G24313	1.05959	0.000227018	0.0105168	up	5:-:8276785-8277406	5:-:8276785-8277406	AT5G24313	832499	Q8L8Z4	AT5G24313	transmembrane protein	3.97098	3.97121	4.83259	8.92911	11.4438	8.29879
AT2G45135	2.40047	0.000151577	0.00818963	up	2:+:18608824-18610574	2:+:18608824-18610574	AT2G45135	819121	F4IW24	AT2G45135	RING/U-box superfamily protein	0.39148	0.41014	0.63522	2.17562	4.33068	2.40737
AT4G04840	-1.02260112682691	0.000171489	0.00887578	down	4:+:2449434-2451651	4:+:2449434-2451651	AT4G04840	825821	Q8GWF4	MSRB6	methionine sulfoxide reductase B6	121.143	77.9143	66.4607	41.9721	42.6247	40.7189
AT3G47740	1.34558	0.000251993	0.0111229	up	3:+:17600521-17605128	3:+:17600521-17605128	AT3G47740	823928	Q1PEH6	ABCA3	ABC2 homolog 2	1.18159	0.64195	0.47088	1.86924	2.05282	1.85651
AT3G01730	1.18967	0.000247241	0.0110131	up	3:+:266557-267100	3:+:266557-267100	AT3G01730	821089	Q9S7S5	AT3G01730	transmembrane protein	2.64854	2.83788	2.84909	5.97623	8.50087	6.62573
AT5G17810	-1.4083884787747	0.000233952	0.0106954	down	5:-:5880424-5884770	5:-:5880424-5884770	AT5G17810	831649	Q8GY25	WOX12	WUSCHEL related homeobox 12	2.26272	2.10679	3.1691	1.06123	1.09994	0.84342
AT2G46440	1.8942	0.000210132	0.0100431	up	2:+:19061688-19064937	2:+:19061688-19064937	AT2G46440	819252	Q9SKD6	CNGC11	cyclic nucleotide-gated channels	0.23319	0.24986	0.54984	1.10838	1.69504	1.20993
AT1G17300	1.59912	0.000180241	0.00917079	up	1:+:5926636-5927784	1:+:5926636-5927784	AT1G17300	838302	F4I7I1	AT1G17300	hypothetical protein	0.53754	0.58644	0.80285	2.40134	1.93752	2.23973
AT1G66100	-1.1094092858685	0.00025691	0.0112582	down	1:-:24605538-24606722	1:-:24605538-24606722	AT1G66100	842924	Q9C8D6	AT1G66100	Plant thionin	14.8355	15.3403	10.416	5.91732	5.11881	8.65751
AT1G33960	2.02118	0.000267088	0.0114971	up	1:+:12346138-12348733	1:+:12346138-12348733	AT1G33960	840293	P54120	AIG1	P-loop containing nucleoside triphosphate hydrolases superfamily protein	0.5533	0.87369	0.71766	2.04431	4.38755	3.52565
AT3G46080	-1.97552782744128	0.000135579	0.00765063	down	3:-:16922514-16923299	3:-:16922514-16923299	AT3G46080	823751	Q9LX85	AT3G46080	C2H2-type zinc finger family protein	1.96402	1.8519	2.62918	0.74682	0.57682	0.45291
AT4G22640	1.12865	0.000269499	0.0115599	up	4:+:11911575-11912665	4:+:11911575-11912665	AT4G22640	828360	Q9SUV7	AT4G22640	Bifunctional inhibitor/lipid-transfer protein/seed storage 2S albumin superfamily protein	1.98389	1.43487	1.81077	4.35217	3.76906	4.28903
AT5G03350	2.23064	0.000160285	0.00851156	up	5:-:815610-816670	5:-:815610-816670	AT5G03350	831863	Q9LZF5	AT5G03350	Legume lectin family protein	0.24249	0.83146	0.3984	2.08533	2.26476	2.81
AT3G60280	1.02651	0.000283215	0.0118149	up	3:-:22279485-22280691	3:-:22279485-22280691	AT3G60280	825199	Q96316	UCC3	uclacyanin 3	7.28475	5.09101	4.91267	12.5812	14.186	9.42939
AT2G30766	-1.9136019075411	0.000277998	0.0117178	down	2:+:13107583-13110480	2:+:13107583-13110480	AT2G30766	6240993	Q56Y35	AT2G30766	hypothetical protein	2.6309	1.34869	2.35422	0.76954	0.56815	0.4238
AT5G01550	1.06683	0.000313768	0.0124427	up	5:-:214373-216773	5:-:214373-216773	AT5G01550	831700	Q9M020	LECRKA4.2	lectin receptor kinase a4.1	1.20017	0.86344	0.88026	2.426	1.79388	2.33521
AT5G02760	-1.20029916776371	0.000235731	0.0107052	down	5:+:625254-627124	5:+:625254-627124	AT5G02760	831234	Q501F9	AT5G02760	Protein phosphatase 2C family protein	25.045	47.4249	32.1127	18.6702	12.9873	13.2371
AT5G18030	-1.75166245098734	0.000205636	0.00998257	down	5:+:5968352-5969190	5:+:5968352-5969190	AT5G18030	831670	Q9FJF9	AT5G18030	SAUR-like auxin-responsive protein family	2.63726	2.10292	2.1832	0.96873	0.48634	0.8486
AT3G26960	-1.23512187313126	0.000313503	0.0124427	down	3:-:9944466-9945861	3:-:9944466-9945861	AT3G26960	822314	F4JEV5	AT3G26960	Pollen Ole e 1 allergen and extensin family protein	12.2796	11.896	7.18734	5.06269	5.049	3.40483
AT1G29450	-1.63472732262157	0.000299976	0.0123437	down	1:-:10305553-10306595	1:-:10305553-10306595	AT1G29450	839821	Q0V7Z5	AT1G29450	SAUR-like auxin-responsive protein family	3.09431	3.43833	3.4519	1.45819	0.65634	1.5857
AT2G18660	3.46574	4.35863e-05	0.00405205	up	2:-:8089411-8091736	2:-:8089411-8091736	AT2G18660	816381	Q9ZV52	PNP-A	plant natriuretic peptide A	0.0733	0.02094	0.0669	0.62177	0.99029	0.61276
AT5G37940	1.27983	0.000369587	0.0137442	up	5:+:15107124-15108988	5:+:15107124-15108988	AT5G37940	833773	Q9FKD2	AT5G37940	Zinc-binding dehydrogenase family protein	1.16124	1.83528	1.39112	4.90386	3.70889	3.04399
AT1G26945	-1.19158649275735	0.00037253	0.0138114	down	1:+:9351160-9352833	1:+:9351160-9352833	AT1G26945	839585	Q8GW32	KDR	basic helix-loop-helix (bHLH) DNA-binding superfamily protein	9.31596	11.7066	6.27708	4.40837	3.56688	4.13353
AT1G60050	2.01712	0.00021815	0.0102623	up	1:-:22121375-22123881	1:-:22121375-22123881	AT1G60050	842299	Q9ZUI8	UMAMIT35	Nodulin MtN21 /EamA-like transporter family protein	0.24354	0.47717	0.15878	1.19067	1.28749	1.35392
AT2G01422	-5.37548254947451	1.13916e-05	0.00185943	down	2:+:183940-184734	2:+:183940-184734	AT2G01422	10723131	-	AT2G01422	ncRNA	3.88357	2.05286	3.01296	0.0568	0	0.11195
AT4G24260	1.32647	0.000430606	0.0150904	up	4:-:12577630-12580415	4:-:12577630-12580415	AT4G24260	828527	Q9STW8	GH9A3	glycosyl hydrolase 9A3	1.98849	0.7479	1.2038	3.11589	2.80681	3.68483
AT1G53490	-1.14910004257654	0.000432446	0.0151221	down	1:+:19963267-19966952	1:+:19963267-19966952	AT1G53490	841784	F4HRI2	HEI10	RING/U-box superfamily protein	1.82797	1.48858	2.12727	0.82207	0.76503	1.06702
AT3G62760	1.98632	0.000170572	0.00886426	up	3:-:23217233-23218312	3:-:23217233-23218312	AT3G62760	825451	Q9LZI9	ATGSTF13	Glutathione S-transferase family protein	0.28027	0.43244	0.25581	1.62317	1.33347	1.50268
AT4G32280	-2.91765389302482	0.000177281	0.00907716	down	4:+:15583332-15584903	4:+:15583332-15584903	AT4G32280	829361	Q93WC4	IAA29	indole-3-acetic acid inducible 29	1.1631	1.75335	1.53749	0.28155	0.07067	0.4162
AT3G03840	-1.7631204858531	0.000221464	0.0103627	down	3:+:981072-981801	3:+:981072-981801	AT3G03840	821121	Q9SRW1	SAUR27	SAUR-like auxin-responsive protein family	1.69175	1.81269	1.8658	0.49484	0.74528	0.48766
AT4G11393	1.95872	0.000254229	0.011181	up	4:+:6932319-6932963	4:+:6932319-6932963	AT4G11393	3770126	Q2V3J6	AT4G11393	Defensin-like (DEFL) family protein	0.57926	0.91031	0.88118	2.96507	3.14729	4.75877
AT3G03820	-1.82599036799226	0.000309051	0.0124409	down	3:-:976715-977474	3:-:976715-977474	AT3G03820	28718697	Q9SRV9	SAUR29	SAUR-like auxin-responsive protein family	2.16662	3.01797	2.53373	1.30708	0.5369	0.70261
AT5G59320	1.18299	0.00033843	0.0131455	up	5:+:23928954-23929816	5:+:23928954-23929816	AT5G59320	836051	Q9LLR7	LTP3	lipid transfer protein 3	23.0855	14.6265	31.5148	40.2802	53.8868	57.2291
AT3G15534	1.2683	0.000481558	0.0160658	up	3:+:5258715-5259354	3:+:5258715-5259354	AT3G15534	28719274	B3H6H2	AT3G15534	hypothetical protein	5.14573	2.20544	4.47652	8.74853	10.1302	9.38645
AT5G20630	-1.00557571223084	0.000320413	0.0126097	down	5:-:6975029-6976036	5:-:6975029-6976036	AT5G20630	832185	P94072	GER3	germin 3	749.602	875.044	436.446	320.556	326.766	324.514
AT5G63270	1.09328	0.000476737	0.016054	up	5:-:25365230-25366012	5:-:25365230-25366012	AT5G63270	836447	Q9FMJ6	AT5G63270	RPM1-interacting protein 4 (RIN4) family protein	6.18563	5.37913	5.48218	12.1931	16.824	10.0781
AT1G77120	1.07935	0.0003561	0.0134692	up	1:+:28975255-28977417	1:+:28975255-28977417	AT1G77120	844047	P06525	ADH1	alcohol dehydrogenase 1	8.42028	12.3339	12.6324	18.9108	20.864	32.5301
AT1G33100	1.11434	0.000493247	0.0162993	up	1:+:11997500-12001421	1:+:11997500-12001421	AT1G33100	840206	F4HPH2	AT1G33100	MATE efflux family protein	1.1906	0.79655	1.24573	2.85396	2.43065	2.13453
AT3G03850	-1.37503152277077	0.000411447	0.014722	down	3:+:983057-983768	3:+:983057-983768	AT3G03850	821111	Q6NMM4	SAUR26	SAUR-like auxin-responsive protein family	3.10767	3.34533	2.37472	1.3952	1.33722	0.99997
AT1G29510	-1.23345532963771	0.000481315	0.0160658	down	1:+:10322423-10323239	1:+:10322423-10323239	AT1G29510	839828	F4I1I4	SAUR68	SAUR-like auxin-responsive protein family	3.14916	3.50927	4.02408	2.10017	1.27634	1.63398
AT2G14560	6.55824	2.46214e-06	0.000965834	up	2:+:6213617-6215932	2:+:6213617-6215932	AT2G14560	815943	Q9ZQR8	LURP1	LURP-one-like protein (DUF567)	0	0	0.02104	1.09243	1.70627	1.61487
AT5G49870	1.52326	0.000456916	0.0156296	up	5:-:20270101-20272895	5:-:20270101-20272895	AT5G49870	835050	Q9LTY2	AT5G49870	Mannose-binding lectin superfamily protein	0.24353	0.64712	0.46678	1.28217	1.39468	1.4531
AT4G12890	1.6167	0.000435259	0.0151879	up	4:+:7546292-7547642	4:+:7546292-7547642	AT4G12890	826901	Q0V809	AT4G12890	Gamma interferon responsive lysosomal thiol (GILT) reductase family protein	0.99359	0.76204	0.66823	2.47795	3.73209	2.17067
AT3G45080	1.29241	0.000487149	0.016195	up	3:-:16488578-16489782	3:-:16488578-16489782	AT3G45080	823643	Q9M1V1	AT3G45080	P-loop containing nucleoside triphosphate hydrolases superfamily protein	1.23839	0.7687	0.77953	2.06096	2.48324	2.84349
AT3G52780	-1.21140969149049	0.000531152	0.0171101	down	3:-:19561260-19564350	3:-:19561260-19564350	AT3G52780	824444	Q9LXI7	PAP20	Purple acid phosphatases superfamily protein	2.98259	3.07316	3.87723	0.97815	1.85811	1.84977
AT5G37300	1.52562	0.000412191	0.014722	up	5:+:14767426-14770396	5:+:14767426-14770396	AT5G37300	833704	Q93ZR6	WSD1	O-acyltransferase (WSD1-like) family protein	0.39967	0.29977	0.27359	0.96445	1.34253	0.90726
AT4G11880	3.1815	4.85273e-05	0.00429175	up	4:+:7142922-7147391	4:+:7142922-7147391	AT4G11880	826795	Q38838	AGL14	AGAMOUS-like 14	0.06879	0.05897	0.03139	0.54329	0.78796	0.62465
AT3G05140	-1.20366117592361	0.000533266	0.0171192	down	3:-:1435617-1438539	3:-:1435617-1438539	AT3G05140	819676	Q8RXC8	RBK2	ROP binding protein kinases 2	1.21884	1.59567	1.41588	0.7195	0.48814	0.80489
AT2G20870	2.60358	0.000111503	0.00676278	up	2:-:8981927-8982712	2:-:8981927-8982712	AT2G20870	816620	P47925	AT2G20870	cell wall protein precursor	0.13093	0.22447	0.17926	1.72342	1.32668	1.07567
AT5G24200	2.32067	0.000306255	0.0124348	up	5:+:8202919-8205824	5:+:8202919-8205824	AT5G24200	832487	F4KFR6	AT5G24200	alpha/beta-Hydrolases superfamily protein	0.09288	0.45117	0.19781	1.0324	1.33668	1.36548
AT3G49580	1.24006	0.000477244	0.016054	up	3:-:18374908-18375940	3:-:18374908-18375940	AT3G49580	824120	F4IXZ4	LSU1	response to low sulfur 1	7.08554	9.65814	7.26236	21.2518	25.4834	13.4099
AT5G35480	1.91685	0.000466614	0.015872	up	5:-:13687847-13689596	5:-:13687847-13689596	AT5G35480	833512	Q9FJB1	AT5G35480	hypothetical protein	0.34965	1.54855	0.79785	3.4773	3.54283	3.07409
AT5G50550	2.16665	0.000545449	0.0173637	up	5:+:20576733-20579103	5:+:20576733-20579103	AT5G50550	835123	Q9FGP3	AT5G50550	Transducin/WD40 repeat-like superfamily protein	0.52288	1.71373	0.25266	2.86091	3.55008	2.9258
AT1G65500	1.09232	0.000597765	0.0183683	up	1:+:24357749-24358732	1:+:24357749-24358732	AT1G65500	842862	O04468	AT1G65500	transmembrane protein	2.99487	3.09229	2.67139	8.06317	7.31645	5.06202
AT4G12870	1.21447	0.00059395	0.0182854	up	4:+:7542233-7543549	4:+:7542233-7543549	AT4G12870	826899	Q8VY56	AT4G12870	Gamma interferon responsive lysosomal thiol (GILT) reductase family protein	3.07561	3.59969	3.50901	8.51174	11.2042	6.0866
AT3G59930	1.73727	0.000606811	0.018494	up	3:-:22139492-22140320	3:-:22139492-22140320	AT3G59930	825163	Q94JR6	AT3G59930	defensin-like protein	1.22175	3.81948	3.01742	8.00911	12.221	7.33359
AT1G53540	-2.55979694633905	0.000615641	0.0186463	down	1:+:19980299-19981199	1:+:19980299-19981199	AT1G53540	841789	P13853	AT1G53540	HSP20-like chaperones superfamily protein	16.1054	7.2454	6.20316	0.80184	3.17014	1.58042
AT5G45820	-2.26393106262743	0.000312402	0.0124427	down	5:-:18586870-18588792	5:-:18586870-18588792	AT5G45820	834622	Q9FJ54	CIPK20	CBL-interacting protein kinase 20	0.64221	0.61931	1.17234	0.23481	0.14146	0.13884
AT5G52940	-1.3230102104694	0.000487428	0.016195	down	5:+:21472103-21473602	5:+:21472103-21473602	AT5G52940	835371	Q9FLW7	AT5G52940	hypothetical protein (DUF295)	1.09776	1.14683	1.18982	0.57195	0.54406	0.41532
AT5G42380	-1.38051355275825	0.000563872	0.0177412	down	5:-:16942447-16943820	5:-:16942447-16943820	AT5G42380	834244	Q9FIH9	CML37	calmodulin like 37	1.72273	1.38041	2.18768	0.72299	0.85792	0.61534
AT5G51950	1.58511	0.000552375	0.0175154	up	5:-:21105909-21108710	5:-:21105909-21108710	AT5G51950	835270	F4KEQ8	AT5G51950	Glucose-methanol-choline (GMC) oxidoreductase family protein	5.9166	2.33592	1.63577	8.35861	10.5125	7.19707
AT5G50565	1.99737	0.000455156	0.0155991	up	5:+:20580113-20582178	5:+:20580113-20582178	AT5G50565	835125	Q6DBB7	AT5G50565	hypothetical protein	0.25672	0.36676	0.20828	1.02622	1.05554	1.87467
AT5G39865	-1.0350947876412	0.000645457	0.0191998	down	5:-:15965301-15967186	5:-:15965301-15967186	AT5G39865	833983	Q9FLE8	AT5G39865	Glutaredoxin family protein	1.55518	1.82423	1.86771	1.00554	0.74522	1.03815
AT4G03500	1.18112	0.000584285	0.0182105	up	4:+:1553092-1556704	4:+:1553092-1556704	AT4G03500	827731	Q9ZT78	AT4G03500	Ankyrin repeat family protein	0.34977	0.42328	0.33803	1.04715	0.94265	0.85403
AT5G38540	1.08197	0.00066611	0.0194841	up	5:-:15426556-15430794	5:-:15426556-15430794	AT5G38540	833842	Q9FFW7	AT5G38540	Mannose-binding lectin superfamily protein	0.69381	0.93174	0.50661	1.56262	1.58938	1.67995
AT4G21250	1.83223	0.000527041	0.0170337	up	4:+:11324987-11326958	4:+:11324987-11326958	AT4G21250	827874	F4JIP9	AT4G21250	Sulfite exporter TauE/SafE family protein	0.4203	0.43749	0.21921	1.42258	1.85161	1.01251
AT5G53710	1.70342	0.000376325	0.0139097	up	5:-:21805071-21805812	5:-:21805071-21805812	AT5G53710	835452	Q8L9Q1	AT5G53710	hypothetical protein	0.4161	0.53501	0.50638	1.76477	2.26079	1.61923
AT1G64920	1.01832	0.000670701	0.0195286	up	1:-:24117312-24118993	1:-:24117312-24118993	AT1G64920	842800	W8PV84	AT1G64920	UDP-Glycosyltransferase superfamily protein	0.70364	0.97029	0.75393	1.82548	1.88684	1.69317
AT4G29150	1.19941	0.000644054	0.0191961	up	4:+:14378706-14380512	4:+:14378706-14380512	AT4G29150	829036	F4JMV6	IQD25	IQ-domain 25	0.71668	0.67576	0.52331	1.76087	1.70491	1.42545
AT2G42900	-1.18788711490448	0.000700946	0.0198923	down	2:+:17854557-17855511	2:+:17854557-17855511	AT2G42900	818891	Q9SJG7	AT2G42900	Plant basic secretory protein (BSP) family protein	2.37081	3.74117	3.09833	1.37116	1.37676	1.63084
AT5G64910	1.33377	0.000682825	0.0196612	up	5:+:25940661-25944114	5:+:25940661-25944114	AT5G64910	836615	F4KGF3	AT5G64910	Serine/Threonine-kinase	0.7436	0.40794	0.38008	1.40942	1.31035	1.36326
AT3G01795	-1.06149987085656	0.000778368	0.0212228	down	3:+:1755886-1756147	3:+:1755886-1756147	AT3G01795	28718517	-	AT3G01795	ncRNA	12.7661	16.4987	11.8313	6.03199	8.99838	6.28417
AT4G40070	-1.14903918072866	0.000714707	0.020154	down	4:+:18576216-18577774	4:+:18576216-18577774	AT4G40070	830170	Q8W571	AT4G40070	RING/U-box superfamily protein	5.34707	5.91324	9.91153	2.69358	3.34437	3.56789
AT1G13540	-1.58234544722249	0.000649512	0.0192261	down	1:-:4635463-4636805	1:-:4635463-4636805	AT1G13540	837914	Q6NM24	AT1G13540	hypothetical protein (DUF1262)	1.55931	1.23111	1.94759	0.82818	0.47001	0.46131
AT5G43360	5.04122	0.000107127	0.006643	up	5:+:17409524-17411214	5:+:17409524-17411214	AT5G43360	834354	O48639	PHT1;3	phosphate transporter 1;3	0	0.0845	0.05998	1.70119	2.60563	1.05137
AT2G39030	1.35663	0.000749044	0.0206344	up	2:+:16298110-16299205	2:+:16298110-16299205	AT2G39030	818489	Q9ZV05	NATA1	Acyl-CoA N-acyltransferases (NAT) superfamily protein	5.21146	5.75508	3.81391	9.02251	19.401	12.2615
AT1G49030	1.52068	0.000645757	0.0191998	up	1:+:18136666-18138080	1:+:18136666-18138080	AT1G49030	841326	Q9M9A5	AT1G49030	PLAC8 family protein	0.54583	0.51042	0.4982	1.82879	2.09858	1.33024
AT1G56060	-2.0991279398031	0.000473363	0.0159941	down	1:-:20966528-20967180	1:-:20966528-20967180	AT1G56060	842057	F4I3J1	AT1G56060	cysteine-rich/transmembrane domain protein B	2.42371	1.67805	3.23322	0.6544	0.73921	0.40307
AT2G22990	-1.1420769510978	0.00058478	0.0182105	down	2:+:9786087-9790335	2:+:9786087-9790335	AT2G22990	816830	Q8RUW5	SNG1	sinapoylglucose 1	17.2916	31.3499	16.0516	7.80222	10.1496	10.4928
AT5G23980	2.95852	0.000412225	0.014722	up	5:-:8097978-8101330	5:-:8097978-8101330	AT5G23980	832463	Q8W110	FRO4	ferric reduction oxidase 4	0.06606	0.22649	0.04019	0.88878	0.5626	1.18054
AT5G51490	1.37959	0.000703904	0.0199297	up	5:-:20913510-20915879	5:-:20913510-20915879	AT5G51490	835223	Q9FHN5	AT5G51490	Plant invertase/pectin methylesterase inhibitor superfamily	0.40084	0.30064	0.22866	0.87933	0.97121	0.82325
AT2G42110	1.13385	0.00085702	0.0226069	up	2:-:17562030-17562947	2:-:17562030-17562947	AT2G42110	818811	O23683	AT2G42110	hypothetical protein	1.79143	1.16494	1.12765	3.57761	3.15679	2.99151
AT3G46900	3.18689	0.000601836	0.0184292	up	3:+:17268700-17269510	3:+:17268700-17269510	AT3G46900	823843	Q9STG2	COPT2	copper transporter 2	0.1269	0.70705	0.57912	4.73251	2.45977	6.30993
AT2G33830	-1.01272504776868	0.000611159	0.01858	down	2:-:14308754-14310608	2:-:14308754-14310608	AT2G33830	817950	P93017	AT2G33830	Dormancy/auxin associated family protein	35.2246	44.7395	32.4864	14.4056	15.5989	27.8763
AT1G60470	1.38663	0.000779705	0.0212354	up	1:-:22278975-22280593	1:-:22278975-22280593	AT1G60470	842342	O22693	GolS4	galactinol synthase 4	0.49551	0.55544	0.48706	1.47168	1.27618	1.94476
AT3G47770	1.31783	0.000834458	0.0222339	up	3:+:17617972-17622915	3:+:17617972-17622915	AT3G47770	823931	Q9STT6	ABCA6	ABC2 homolog 5	0.2218	0.25803	0.26028	0.76461	0.82357	0.53431
AT3G26200	2.42747	0.0003455	0.0132132	up	3:+:9589249-9591179	3:+:9589249-9591179	AT3G26200	822221	Q9LTM1	CYP71B22	cytochrome P450, family 71, subfamily B, polypeptide 22	0.05692	0.09759	0.15586	0.69928	0.80244	0.44302
AT1G12520	-1.06572450021894	0.000588501	0.0182604	down	1:-:4267074-4268982	1:-:4267074-4268982	AT1G12520	837808	Q9LD47	CCS	copper chaperone for SOD1	71.8814	58.8015	63.2042	38.4092	38.4387	19.7217
AT5G44900	1.00034	0.000993436	0.0244796	up	5:+:18135215-18136548	5:+:18135215-18136548	AT5G44900	834520	Q6NPD9	AT5G44900	Toll-Interleukin-Resistance (TIR) domain family protein	1.1112	0.95252	1.3263	2.21268	2.44765	2.73497
AT4G37850	-1.50230072674015	0.00100861	0.0247782	down	4:-:17796072-17797901	4:-:17796072-17797901	AT4G37850	829941	Q9T072	AT4G37850	basic helix-loop-helix (bHLH) DNA-binding superfamily protein	2.73191	1.98891	3.62071	1.31356	1.28595	0.64725
AT5G62165	1.17227	0.00105133	0.0255439	up	5:+:24964646-24968607	5:+:24964646-24968607	AT5G62165	836337	Q9FIS1	AGL42	AGAMOUS-like 42	0.93092	1.18321	1.05477	2.28163	2.14952	3.63651
AT2G01200	-1.42118015537321	0.000984574	0.0244096	down	2:+:117969-120095	2:+:117969-120095	AT2G01200	814648	Q8RYC6	IAA32	indole-3-acetic acid inducible 32	1.10187	1.79458	1.10628	0.72517	0.50969	0.40497
AT1G29460	-1.5694363482741	0.000834198	0.0222339	down	1:-:10307352-10308246	1:-:10307352-10308246	AT1G29460	839822	Q0WPR6	AT1G29460	SAUR-like auxin-responsive protein family	1.78232	1.77421	1.78421	0.70632	0.40526	0.99438
AT5G09570	2.27291	0.000736646	0.0204804	up	5:+:2970498-2972222	5:+:2970498-2972222	AT5G09570	830816	Q9LXC2	AT5G09570	Cox19-like CHCH family protein	0.22693	0.53495	0.46604	2.48918	3.09918	1.37372
AT1G78476	-2.47113488811376	0.00050587	0.0165701	down	1:+:29523982-29526284	1:+:29523982-29526284	AT1G78476	10723084	F4IA86	AT1G78476	hypothetical protein	1.69373	1.59013	1.76678	0.77851	0.14213	0.27899
AT1G78450	-1.34498871469621	0.00114613	0.026913	down	1:-:29516989-29518028	1:-:29516989-29518028	AT1G78450	844181	Q9SYN6	AT1G78450	SOUL heme-binding family protein	2.75086	4.5311	2.41234	1.60925	1.14058	1.30604
AT4G12170	2.33548	0.000314123	0.0124427	up	4:-:7273857-7274907	4:-:7273857-7274907	AT4G12170	826825	Q9STJ4	AT4G12170	Thioredoxin superfamily protein	0.14557	0.24955	0.13286	0.89413	1.34667	1.06998
AT3G22231	3.67679	0.000228542	0.0105472	up	3:-:7845823-7846833	3:-:7845823-7846833	AT3G22231	821788	Q94C26	PCC1	pathogen and circadian controlled 1	0	0.11412	0.24304	1.63558	1.75956	1.20889
AT3G57240	1.75534	0.000895715	0.0232494	up	3:-:21181642-21183144	3:-:21181642-21183144	AT3G57240	824891	F4J270	BG3	beta-1,3-glucanase 3	0.14713	0.34682	0.40286	1.16193	1.19907	0.98603
AT4G20770	-1.09210521081883	0.00118691	0.0274547	down	4:-:11130762-11133086	4:-:11130762-11133086	AT4G20770	827825	Q9SVH0	AT4G20770	Pentatricopeptide repeat (PPR) superfamily protein	0.92955	0.72092	0.84843	0.44668	0.4485	0.38278
AT5G41763	2.62289	0.000323284	0.0126816	up	5:+:16714509-16715882	5:+:16714509-16715882	AT5G41763	28721240	-	AT5G41763	hypothetical protein	0.08692	0.14902	0.31734	1.37292	1.22535	1.42817
AT1G66460	1.43997	0.000910165	0.0234307	up	1:-:24789735-24792163	1:-:24789735-24792163	AT1G66460	842964	Q9C706	AT1G66460	Protein kinase superfamily protein	0.19791	0.26659	0.20645	0.66986	0.69751	0.75794
AT1G75290	1.0609	0.00130932	0.0291078	up	1:+:28253722-28255173	1:+:28253722-28255173	AT1G75290	843866	B3LFB7	AT1G75290	NAD(P)-binding Rossmann-fold superfamily protein	1.46367	1.29386	0.83496	2.32793	3.02253	2.72925
AT4G25850	1.22547	0.00132212	0.029232	up	4:+:13142164-13146966	4:+:13142164-13146966	AT4G25850	828691	Q9SW00	ORP4B	OSBP(oxysterol binding protein)-related protein 4B	0.73341	0.58812	0.99332	1.43246	1.95943	2.51648
AT1G30370	1.15497	0.00125936	0.0282035	up	1:-:10719065-10720843	1:-:10719065-10720843	AT1G30370	839917	Q9C8G6	DLAH	alpha/beta-Hydrolases superfamily protein	0.40495	0.61985	0.55441	1.14217	1.52911	1.32571
AT4G23140	1.86293	0.000934835	0.0236835	up	4:+:12121369-12124564	4:+:12121369-12124564	AT4G23140	828413	Q9C5S9	CRK6	cysteine-rich RLK (RECEPTOR-like protein kinase) 6	0.23768	0.11885	0.10847	0.81687	0.47118	0.56523
AT1G30135	-1.51837379270322	0.00127422	0.0284316	down	1:+:10596352-10597341	1:+:10596352-10597341	AT1G30135	839893	Q8LBM2	JAZ8	jasmonate-zim-domain protein 8	2.29834	2.62683	2.8553	0.5042	1.29376	1.43544
AT4G35180	1.02827	0.00142732	0.0304981	up	4:-:16737835-16740601	4:-:16737835-16740601	AT4G35180	829671	Q84WE9	LHT7	LYS/HIS transporter 7	0.6793	0.43672	0.52314	1.06178	1.15964	1.39517
AT3G08860	1.20403	0.00123273	0.0278312	up	3:-:2696199-2699420	3:-:2696199-2699420	AT3G08860	820034	Q0WWF1	PYD4	PYRIMIDINE 4	1.67166	2.16778	2.6799	4.11856	7.68537	4.26268
AT1G35140	-1.14995540727134	0.00140508	0.0302134	down	1:+:12851983-12853235	1:+:12851983-12853235	AT1G35140	840399	Q9C6E4	PHI-1	Phosphate-responsive 1 family protein	6.28329	3.83708	7.64663	2.34237	2.56903	3.05418
AT4G12917	-1.03922645439522	0.00147711	0.0312362	down	4:-:7563157-7563847	4:-:7563157-7563847	AT4G12917	5008136	-	AT4G12917	ncRNA	4.5595	4.62624	3.39723	2.28626	2.54155	1.85076
AT3G61920	-1.05963844233499	0.00128886	0.0287317	down	3:-:22932454-22933362	3:-:22932454-22933362	AT3G61920	825365	Q9M273	AT3G61920	UvrABC system protein C	17.8317	9.99606	9.76537	5.91121	4.9378	7.09825
AT4G09300	-1.52807146636385	0.00116672	0.0271538	down	4:+:5898761-5901022	4:+:5898761-5901022	AT4G09300	826513	Q8GYP0	AT4G09300	LisH and RanBPM domains containing protein	0.71753	0.93724	0.84203	0.23986	0.48168	0.26593
AT1G72070	-2.15262954542737	0.000479552	0.016065	down	1:-:27118621-27119918	1:-:27118621-27119918	AT1G72070	843538	F4IBN6	AT1G72070	Chaperone DnaJ-domain superfamily protein	0.71116	0.52251	0.51	0.13372	0.13427	0.13178
AT1G01453	1.17071	0.00162525	0.03322	up	1:-:166589-168088	1:-:166589-168088	AT1G01453	6240388	B3H6G3	AT1G01453	late embryogenesis abundant hydroxyproline-rich glycoprotein family protein	1.30358	0.88218	0.62622	2.01687	2.81096	1.89861
AT5G40860	1.0368	0.00159382	0.0328225	up	5:+:16370368-16372294	5:+:16370368-16372294	AT5G40860	834087	Q1PDP3	AT5G40860	transmembrane protein	2.49591	2.35342	2.05029	4.1613	7.0371	4.17288
AT2G29350	2.44305	0.00155453	0.0322316	up	2:+:12600914-12602556	2:+:12600914-12602556	AT2G29350	817484	Q9ZW18	SAG13	senescence-associated gene 13	0.41376	0.41916	0.37766	2.47553	4.57357	1.36619
AT1G60110	1.04272	0.00170148	0.0338917	up	1:+:22168424-22170803	1:+:22168424-22170803	AT1G60110	842306	O80736	AT1G60110	Mannose-binding lectin superfamily protein	0.48186	0.45652	0.62499	1.02369	1.25132	1.31588
AT5G49170	-1.03271564217633	0.00173521	0.0342549	down	5:-:19938540-19939797	5:-:19938540-19939797	AT5G49170	834976	Q0WQJ1	AT5G49170	hypothetical protein	2.50261	3.76355	3.16585	1.8493	1.93421	1.21498
AT5G56080	1.12772	0.00162542	0.03322	up	5:-:22711141-22712441	5:-:22711141-22712441	AT5G56080	835707	Q9FKT9	NAS2	nicotianamine synthase 2	1.77984	4.13626	2.63534	5.06721	6.1682	7.9352
AT1G73160	1.12603	0.00169904	0.0338865	up	1:+:27506485-27508185	1:+:27506485-27508185	AT1G73160	843647	Q9CAT1	AT1G73160	UDP-Glycosyltransferase superfamily protein	0.63527	0.44083	0.41417	1.35382	1.0928	1.17721
AT1G70985	-1.316749872388	0.00172483	0.0341053	down	1:-:26764672-26765285	1:-:26764672-26765285	AT1G70985	843437	Q8LGG2	AT1G70985	hydroxyproline-rich glycoprotein family protein	3.7713	3.52009	3.05972	1.98559	1.99369	0.86968
AT3G14700	1.19821	0.00180784	0.0353444	up	3:+:4940318-4941398	3:+:4940318-4941398	AT3G14700	820698	Q84VW3	AT3G14700	SART-1 family	1.31403	0.85604	1.77505	3.32081	3.70484	2.59083
AT1G07900	1.14632	0.00182228	0.0354841	up	1:+:2442570-2443746	1:+:2442570-2443746	AT1G07900	837305	Q9LQR0	LBD1	LOB domain-containing protein 1	1.38699	1.90227	2.78509	3.95552	4.52158	5.81722
AT4G25420	-1.47953712603078	0.00183843	0.03577	down	4:-:12990851-12992585	4:-:12990851-12992585	AT4G25420	828645	U3N1S3	GA20OX1	2-oxoglutarate (2OG) and Fe(II)-dependent oxygenase superfamily protein	2.63285	2.42827	1.82513	1.69619	0.79283	0.48995
AT5G41761	2.00071	0.00154944	0.0321811	up	5:+:16711042-16712069	5:+:16711042-16712069	AT5G41761	6241304	Q1G3G9	AT5G41761	hypothetical protein	0.15017	0.98687	0.3655	1.66911	2.02874	1.9479
AT4G10150	-1.56502113841416	0.00151287	0.0316647	down	4:+:6327917-6329751	4:+:6327917-6329751	AT4G10150	826606	Q9SN28	AT4G10150	RING/U-box superfamily protein	0.8706	1.33544	1.25468	0.64333	0.36335	0.317
AT5G18050	-1.79152193377373	0.00124262	0.0279724	down	5:-:5974341-5975087	5:-:5974341-5975087	AT5G18050	830999	Q9FJF7	SAUR22	SAUR-like auxin-responsive protein family	1.17105	1.41715	1.32035	0.24179	0.36416	0.71484
AT3G59250	-1.35102854701775	0.00190224	0.0364287	down	3:-:21901570-21903284	3:-:21901570-21903284	AT3G59250	825094	Q9LX46	AT3G59250	F-box/RNI-like superfamily protein	1.43535	1.99935	1.01532	0.50381	0.60071	0.77578
AT2G04032	3.44912	0.000776928	0.0212073	up	2:+:1289832-1291444	2:+:1289832-1291444	AT2G04032	814931	Q8W246	ZIP7	zinc transporter 7 precursor	0	0.12576	0.23433	1.22298	1.0664	0.7612
AT5G66595	2.12044	0.00113624	0.0268557	up	5:-:26581123-26583426	5:-:26581123-26583426	AT5G66595	28721293	-	AT5G66595	hypothetical protein	0.65802	0.22562	0.84084	2.07869	3.36266	2.73138
AT5G23990	5.73928	0.000690835	0.0197899	up	5:-:8105461-8108642	5:-:8105461-8108642	AT5G23990	832464	Q9FLW2	FRO5	ferric reduction oxidase 5	0.0216	0.03704	0.01972	2.46431	0.87554	3.21317
AT3G15370	2.39844	0.00062641	0.0189254	up	3:+:5190554-5192197	3:+:5190554-5192197	AT3G15370	820776	Q9LDJ3	EXPA12	expansin 12	0.13319	0.03806	0.08105	0.54543	0.62589	0.46073
AT2G28850	-2.17993158723501	0.00181567	0.0354405	down	2:-:12383480-12385051	2:-:12383480-12385051	AT2G28850	817434	Q9ZV29	CYP710A3	cytochrome P450, family 710, subfamily A, polypeptide 3	0.81834	1.15042	2.4798	0.28724	0.23073	0.48122
AT1G78410	1.25577	0.00189246	0.0363824	up	1:+:29502506-29503938	1:+:29502506-29503938	AT1G78410	844177	Q8VYI5	AT1G78410	VQ motif-containing protein	0.38657	0.47864	0.74488	1.43226	1.36241	1.48577
AT4G17860	2.14941	0.00124344	0.0279724	up	4:-:9924522-9926392	4:-:9924522-9926392	AT4G17860	827509	Q1PE74	AT4G17860	carboxyl-terminal proteinase-like protein, putative (DUF239)	0.11857	0.10163	0.32466	1.17913	0.8009	0.64937
AT2G40750	1.27728	0.00201327	0.0377196	up	2:-:17000419-17002528	2:-:17000419-17002528	AT2G40750	818670	Q93WU8	WRKY54	WRKY DNA-binding protein 54	0.39527	0.46203	0.72156	1.22975	1.77299	1.27406
AT3G09922	1.47384	0.00161876	0.0331675	up	3:+:3050989-3051530	3:+:3050989-3051530	AT3G09922	820152	P42801	IPS1	induced by phosphate starvation1	12.627	15.9508	10.3119	34.4901	61.0641	23.3988
AT5G47130	1.04524	0.00208673	0.0386236	up	5:+:19138840-19142284	5:+:19138840-19142284	AT5G47130	834759	Q9LTB6	AT5G47130	Bax inhibitor-1 family protein	0.63527	0.65346	0.77312	1.44938	1.82845	1.57485
AT5G26080	1.47303	0.00200967	0.037714	up	5:+:9107944-9108617	5:+:9107944-9108617	AT5G26080	832677	Q3E939	AT5G26080	proline-rich family protein	1.52692	1.11254	0.48779	3.01471	3.36335	2.50883
AT3G56980	-1.09032329374226	0.00220687	0.0398564	down	3:-:21086390-21087710	3:-:21086390-21087710	AT3G56980	824865	Q9M1K0	bHLH39	basic helix-loop-helix (bHLH) DNA-binding superfamily protein	2.20229	3.19471	1.81682	1.30072	1.34335	0.98886
AT4G37220	1.04485	0.00221306	0.0398564	up	4:+:17515042-17516162	4:+:17515042-17516162	AT4G37220	829876	O23164	AT4G37220	Cold acclimation protein WCOR413 family	1.66375	1.17148	1.24739	3.02415	3.76944	2.51783
AT1G28765	-1.23406121858506	0.00197636	0.0373192	down	1:-:10105047-10107645	1:-:10105047-10107645	AT1G28765	28717275	-	AT1G28765	hypothetical protein	1.24775	1.49739	1.32108	0.56935	0.5277	0.86321
AT2G28190	-1.45460504936754	0.00121527	0.0277438	down	2:+:12014412-12016569	2:+:12014412-12016569	AT2G28190	817365	O78310	CSD2	copper/zinc superoxide dismutase 2	306.74	235.582	286.395	143.651	143.377	50.7953
AT4G32810	-1.15715737883813	0.00226067	0.0403685	down	4:+:15828228-15831492	4:+:15828228-15831492	AT4G32810	829417	Q8VY26	CCD8	carotenoid cleavage dioxygenase 8	0.92936	1.13207	1.29471	0.45068	0.45252	0.80368
AT5G52260	1.44695	0.00221108	0.0398564	up	5:+:21220031-21221288	5:+:21220031-21221288	AT5G52260	835302	Q9LTJ5	MYB19	myb domain protein 19	0.6138	0.96461	0.46687	1.88515	1.62243	2.83093
AT3G59580	-1.04018019021092	0.00235455	0.0414957	down	3:+:22009008-22012804	3:+:22009008-22012804	AT3G59580	825127	Q9M1B0	AT3G59580	Plant regulator RWP-RK family protein	0.72198	0.78766	0.62902	0.47515	0.41926	0.2696
AT3G13175	1.10486	0.00240817	0.0420802	up	3:-:4235075-4235814	3:-:4235075-4235814	AT3G13175	820507	Q9LK55	AT3G13175	transmembrane protein	1.52981	1.43056	2.15793	4.51537	4.65633	3.00667
AT5G59310	1.9454	0.00244789	0.0426165	up	5:-:23924990-23925957	5:-:23924990-23925957	AT5G59310	836050	Q9LLR6	LTP4	lipid transfer protein 4	1.42592	0.744	2.26346	3.15532	8.02974	6.91606
AT4G26050	1.53117	0.00235622	0.0414957	up	4:+:13210230-13213477	4:+:13210230-13213477	AT4G26050	828711	Q8RWE5	PIRL8	plant intracellular ras group-related LRR 8	0.29039	0.49784	0.26505	0.73897	1.38163	1.38117
AT5G07310	-1.3826546924743	0.00240844	0.0420802	down	5:+:2305551-2306837	5:+:2305551-2306837	AT5G07310	830622	Q9LY29	AT5G07310	Integrase-type DNA-binding superfamily protein	1.49422	1.36089	1.70478	0.57364	1.11082	0.4038
AT5G65070	-1.03902043628205	0.00253496	0.0437253	down	5:+:25992193-25996202	5:+:25992193-25996202	AT5G65070	836631	Q9LSR6	MAF4	K-box region and MADS-box transcription factor family protein	1.00038	1.31308	0.97015	0.52122	0.68861	0.56772
AT3G26170	1.45932	0.00236881	0.0416177	up	3:-:9573263-9575215	3:-:9573263-9575215	AT3G26170	822218	Q541W8	CYP71B19	cytochrome P450, family 71, subfamily B, polypeptide 19	0.16475	0.44721	0.22556	0.79513	1.01611	0.7361
AT1G62580	1.12803	0.00234342	0.0413602	up	1:+:23173286-23176931	1:+:23173286-23176931	AT1G62580	842555	Q9SXD9	NOGC1	flavin containing monooxygenase FMO GS-OX-like protein	2.30406	1.9464	3.2002	3.89711	7.67892	5.7753
AT4G00390	1.10086	0.00269156	0.045343	up	4:-:171487-172845	4:-:171487-172845	AT4G00390	828200	O23063	AT4G00390	DNA-binding storekeeper protein-related transcriptional regulator	0.79515	0.51931	0.93311	1.76096	2.00168	1.47347
AT3G50460	-2.35128425966124	0.00150623	0.0316074	down	3:+:18727666-18728810	3:+:18727666-18728810	AT3G50460	824210	Q9SCS8	HR2	homolog of RPW8 2	0.80993	0.69426	1.03494	0.18952	0.04757	0.37355
AT1G26208	-1.15685839731542	0.0028253	0.0465195	down	1:-:9065955-9071468	1:-:9065955-9071468	AT1G26208	5007723	-	AT1G26208	ncRNA	0.39917	0.54344	0.6858	0.19574	0.32067	0.29442
AT3G25190	1.06667	0.00288985	0.0470758	up	3:+:9174398-9175866	3:+:9174398-9175866	AT3G25190	822112	Q9LSF6	AT3G25190	Vacuolar iron transporter (VIT) family protein	1.16145	1.25531	1.5671	3.72219	2.22463	3.44985
AT4G28005	-3.1316231416581	0.000404838	0.0146301	down	4:-:13929655-13930191	4:-:13929655-13930191	AT4G28005	828914	F4JKF9	AT4G28005	NADH dehydrogenase ubiquinone 1 alpha subcomplex subunit	0.88719	1.014	1.34962	0	0.13028	0.12787
AT5G52760	3.18746	0.00068028	0.0196516	up	5:+:21386727-21387714	5:+:21386727-21387714	AT5G52760	835353	Q9LTE1	AT5G52760	Copper transport protein family	0	0.04901	0.15656	0.75256	0.85638	0.54387
AT4G01890	1.60565	0.00177996	0.0349398	up	4:+:816200-818468	4:+:816200-818468	AT4G01890	828220	F4JG70	AT4G01890	Pectin lyase-like superfamily protein	0.14156	0.12134	0.16151	0.49688	0.4989	0.52027
AT1G26380	1.07348	0.00260456	0.0444218	up	1:-:9126737-9128568	1:-:9126737-9128568	AT1G26380	839180	Q9FZC4	AT1G26380	FAD-binding Berberine family protein	1.46058	1.68538	3.07643	4.4365	5.49401	3.40056
AT5G35490	1.58604	0.00292874	0.0475817	up	5:+:13689817-13690548	5:+:13689817-13690548	AT5G35490	833513	Q52K94	MRU1	mto 1 responding up 1	0.69136	2.03189	1.53251	3.12003	5.91743	4.86838
AT3G48240	-1.17828308963178	0.00287803	0.0469467	down	3:+:17867131-17868460	3:+:17867131-17868460	AT3G48240	823982	Q9STK4	AT3G48240	Octicosapeptide/Phox/Bem1p family protein	1.23894	1.52222	0.90466	0.54358	0.61858	0.60713
AT5G63820	-1.05511687678675	0.0030562	0.0487728	down	5:+:25541576-25542893	5:+:25541576-25542893	AT5G63820	836502	Q9FN07	AT5G63820	hypothetical protein (DUF626)	2.20097	3.18781	3.32508	1.79816	1.3374	1.50954
AT2G33230	-2.04706022461463	0.0023954	0.0419428	down	2:-:14080319-14081971	2:-:14080319-14081971	AT2G33230	817885	O49312	YUC7	YUCCA 7	0.74146	1.39826	0.43989	0.19519	0.19599	0.19236
AT4G37290	2.23627	0.00132661	0.0293038	up	4:-:17549607-17550257	4:-:17549607-17550257	AT4G37290	829883	F4JRC5	AT4G37290	transmembrane protein	0.15809	0.06776	0.21644	0.90169	0.69644	1.09367
AT1G08830	-1.1379376262725	0.0017103	0.0339561	down	1:+:2827060-2829315	1:+:2827060-2829315	AT1G08830	837405	P24704	CSD1	copper/zinc superoxide dismutase 1	490.347	361.612	407.476	236.423	263.511	109.692
AT4G23560	-1.06531375916373	0.00278721	0.0460514	down	4:-:12293117-12295859	4:-:12293117-12295859	AT4G23560	828456	Q9SUS0	GH9B15	glycosyl hydrolase 9B15	2.97015	5.15727	4.44875	1.98258	3.06428	1.42694
AT3G47710	2.1731	0.00151105	0.031654	up	3:+:17590544-17591670	3:+:17590544-17591670	AT3G47710	823925	F4JCN9	BNQ3	BANQUO 3	0.07578	0.19488	0.27668	0.798	1.00158	1.04857
AT5G57510	-1.53524417262749	0.00259698	0.0443237	down	5:-:23288885-23289635	5:-:23288885-23289635	AT5G57510	835855	Q9FKM0	AT5G57510	cotton fiber protein	1.02777	1.17467	1.56347	0.36075	0.72444	0.35552
AT3G61840	1.34862	0.00321106	0.0503198	up	3:+:22892466-22893304	3:+:22892466-22893304	AT3G61840	825357	F4JFH6	AT3G61840	auxin response factor, putative (DUF688)	0.67465	0.42058	0.61577	1.93747	1.89133	1.21987
AT5G13320	1.66739	0.0031622	0.049843	up	5:+:4267456-4271064	5:+:4267456-4271064	AT5G13320	831173	Q9LYU4	PBS3	Auxin-responsive GH3 family protein	0.27507	0.08421	0.17933	0.51722	0.4674	0.76458
AT1G27565	-3.04762865641134	0.000647073	0.0192155	down	1:+:9574550-9575189	1:+:9574550-9575189	AT1G27565	5007731	Q1EBU8	AT1G27565	hypothetical protein	0.79934	0.85648	0.45599	0	0.08803	0.08641
AT4G27150	-3.38326033148858	0.000929175	0.0236139	down	4:+:13609341-13610075	4:+:13609341-13610075	AT4G27150	828823	P15458	SESA2	seed storage albumin 2	0.42006	1.32026	0.639	0.12287	0	0.06054
AT3G07490	1.22845	0.00369729	0.0544321	up	3:+:2391122-2391908	3:+:2391122-2391908	AT3G07490	819937	Q9SRR7	AGD11	ARF-GAP domain 11	1.37307	0.9528	0.77582	2.81135	3.45652	1.92243
AT2G26020	4.28032	0.00098211	0.0243734	up	2:+:11089123-11089805	2:+:11089123-11089805	AT2G26020	817143	O80994	PDF1.2b	plant defensin 1.2b	0	0.36214	0	3.41063	1.34004	1.09603
AT5G66815	1.097	0.00365523	0.0541405	up	5:+:26677365-26678002	5:+:26677365-26678002	AT5G66815	836815	Q058G9	AT5G66815	transmembrane protein	5.40382	2.14322	3.23909	7.07739	9.73559	6.27725
AT5G44430	2.9817	0.00164898	0.0334487	up	5:-:17908850-17909507	5:-:17908850-17909507	AT5G44430	834470	Q9FI22	PDF1.2c	plant defensin 1.2C	0	0.16098	0.42853	1.81274	1.241	1.21803
AT2G25780	-3.06405415198038	0.00197113	0.0372783	down	2:+:10995095-10996045	2:+:10995095-10996045	AT2G25780	817120	O82319	AT2G25780	hypothetical protein (DUF1677)	1.25124	0.80442	1.6417	0.27449	0.34451	0
AT3G22250	-1.18587692534873	0.00409411	0.0581278	down	3:+:7867753-7870229	3:+:7867753-7870229	AT3G22250	821795	Q9LHJ2	AT3G22250	UDP-Glycosyltransferase superfamily protein	0.82841	1.20173	1.27959	0.36347	0.75797	0.55107
AT2G26400	3.50775	0.00102231	0.025039	up	2:-:11231770-11233388	2:-:11231770-11233388	AT2G26400	817180	O48707	ARD3	acireductone dioxygenase 3	0	0.19691	0	0.68537	0.52624	0.43704
AT1G14880	4.17207	0.00050148	0.0164818	up	1:-:5132506-5133860	1:-:5132506-5133860	AT1G14880	838053	Q9LQU2	PCR1	PLANT CADMIUM RESISTANCE 1	0	0	0	1.05904	0.33834	0.2372
AT5G18080	-1.53182470599682	0.0041845	0.0587594	down	5:+:5983683-5984308	5:+:5983683-5984308	AT5G18080	28721172	Q9FK62	SAUR24	SAUR-like auxin-responsive protein family	1.8084	3.17076	3.52626	0.9377	0.65182	1.84819
AT2G31540	1.0547	0.00438587	0.0606417	up	2:-:13430469-13432065	2:-:13430469-13432065	AT2G31540	817712	Q9SIQ3	AT2G31540	GDSL-like Lipase/Acylhydrolase superfamily protein	0.37642	0.484	0.41229	1.09003	0.89548	1.10677
AT5G43860	1.03298	0.00454362	0.061635	up	5:+:17630426-17632338	5:+:17630426-17632338	AT5G43860	834408	Q9M7I7	CLH2	chlorophyllase 2	0.61207	0.67456	0.43894	1.26599	1.23264	1.51228
AT3G07425	1.75266	0.00327835	0.0508686	up	3:+:2378219-2378805	3:+:2378219-2378805	AT3G07425	2745874	Q3EBA9	AT3G07425	transmembrane protein	0.26298	0.30057	0.48007	0.92307	1.93092	1.36453
AT2G15780	-1.58299822214796	0.00451604	0.0615549	down	2:-:6873417-6874784	2:-:6873417-6874784	AT2G15780	816073	Q9XIL1	AT2G15780	Cupredoxin superfamily protein	1.25619	0.91727	2.03834	0.53074	0.73787	0.28164
AT3G56220	1.49435	0.00477082	0.0633704	up	3:+:20858742-20860537	3:+:20858742-20860537	AT3G56220	824788	Q9LYM0	AT3G56220	transcription regulator	0.38076	0.74603	0.94331	2.52975	2.68386	1.36413
AT1G01680	2.86106	0.00272098	0.0454462	up	1:-:246262-248440	1:-:246262-248440	AT1G01680	839251	Q9LQ92	PUB54	plant U-box 54	0.21675	0.1858	0	0.60864	0.8785	0.74977
AT5G57260	-1.61717659100534	0.00432104	0.0600249	down	5:-:23198589-23200318	5:-:23198589-23200318	AT5G57260	835831	Q9LVD2	CYP71B10	cytochrome P450, family 71, subfamily B, polypeptide 10	0.3722	0.79763	0.90593	0.21774	0.30061	0.18776
AT3G14620	1.06202	0.00342913	0.0523859	up	3:+:4914789-4917176	3:+:4914789-4917176	AT3G14620	820690	Q9LUD2	CYP72A8	cytochrome P450, family 72, subfamily A, polypeptide 8	2.19817	4.71065	3.7163	6.48811	10.6302	5.85396
AT1G71280	1.85928	0.00436765	0.0604586	up	1:-:26870093-26872152	1:-:26870093-26872152	AT1G71280	843469	Q9FVV4	AT1G71280	DEA(D/H)-box RNA helicase family protein	0.36122	0.33778	0.05994	0.80683	0.98372	0.76673
AT1G13470	2.447	0.00273876	0.0455293	up	1:-:4620101-4621585	1:-:4620101-4621585	AT1G13470	837907	F4HQT8	AT1G13470	hypothetical protein (DUF1262)	0.0733	0.03142	0.10036	0.54673	0.25834	0.76066
AT3G20557	1.19282	0.00506808	0.0655294	up	3:+:7180037-7181079	3:+:7180037-7181079	AT3G20557	3768762	Q56YT7	AT3G20557	hypothetical protein	1.3265	0.52116	0.60537	1.98851	2.14272	1.72068
AT5G07190	2.2003	0.00272915	0.0454628	up	5:+:2237474-2238720	5:+:2237474-2238720	AT5G07190	830610	B9DGU8	ATS3	embryo-specific protein 3	0.04682	0.12041	0.12821	0.61629	0.78382	0.32392
AT1G77210	-1.30970148857349	0.00476481	0.0633704	down	1:-:29008901-29012096	1:-:29008901-29012096	AT1G77210	844057	Q8GW61	STP14	sugar transporter 14	1.73356	3.58815	1.35073	0.7235	0.94997	1.0238
AT4G26560	-1.8600778410538	0.00268564	0.0452964	down	4:-:13406733-13408087	4:-:13406733-13408087	AT4G26560	828763	Q9SUA6	CBL7	calcineurin B-like protein 7	0.47457	0.63926	0.55692	0.23796	0.11947	0.11726
ATMG00690	-1.1813861662799	0.00481875	0.0636619	down	Mt:-:203588-204310	Mt:-:203588-204310	ATMG00690	-	-	-	-	1.56578	1.22016	1.75395	0.56208	0.81521	0.80011
AT4G29710	-1.52524116080822	0.00385358	0.0559502	down	4:-:14546785-14547594	4:-:14546785-14547594	AT4G29710	829092	Q9SU80	AT4G29710	Alkaline-phosphatase-like family protein	0.6988	0.70792	0.98572	0.27873	0.39181	0.21975
ATMG01370	-1.02041851289433	0.00519772	0.0666007	down	Mt:-:360717-361052	Mt:-:360717-361052	ATMG01370	-	-	-	-	12.2517	6.43254	8.52671	5.91299	4.72271	3.70823
AT3G22820	-1.05274310869419	0.00539969	0.068506	down	3:-:8073258-8074178	3:-:8073258-8074178	AT3G22820	821853	Q9LUH9	CLL1	allergen-like protein	3.49	2.92204	2.2224	2.06539	1.14418	1.40374
AT3G50560	-1.23586666337301	0.00549186	0.069255	down	3:-:18761006-18764056	3:-:18761006-18764056	AT3G50560	824220	Q943Z4	AT3G50560	NAD(P)-binding Rossmann-fold superfamily protein	2.28967	2.82352	1.39324	1.09271	0.60168	1.32002
AT4G25200	-2.05569618231528	0.00524037	0.0670442	down	4:+:12916926-12918110	4:+:12916926-12918110	AT4G25200	828623	Q96331	HSP23.6-MITO	mitochondrion-localized small heat shock protein 23.6	3.24063	1.80981	0.80668	0.34468	0.30283	0.72183
AT3G46170	1.00401	0.00577541	0.0711876	up	3:-:16952521-16953780	3:-:16952521-16953780	AT3G46170	823760	Q9LX78	AT3G46170	NAD(P)-binding Rossmann-fold superfamily protein	0.9393	0.87518	0.48458	1.43345	1.69118	1.9424
AT1G24260	1.03122	0.00611854	0.073595	up	1:-:8593536-8596123	1:-:8593536-8596123	AT1G24260	839040	B4F7R9	SEP3	K-box region and MADS-box transcription factor family protein	0.48583	0.8676	1.10858	2.06052	1.74788	1.64551
AT2G17770	-1.34845007668566	0.0061911	0.0741012	down	2:+:7722825-7724323	2:+:7722825-7724323	AT2G17770	816286	Q7PCC6	BZIP27	basic region/leucine zipper motif 27	1.72162	0.98384	1.57138	0.60429	0.33709	0.99254
AT1G33090	1.07942	0.00625401	0.0741969	up	1:+:11993298-11996712	1:+:11993298-11996712	AT1G33090	840205	F4HPH1	AT1G33090	MATE efflux family protein	0.25516	0.53465	0.41403	0.82098	0.92425	1.15231
AT1G30550	1.13998	0.00616365	0.0739182	up	1:-:10822161-10823903	1:-:10822161-10823903	AT1G30550	839935	F4I6D2	AT1G30550	S-adenosyl-L-methionine-dependent methyltransferase superfamily protein	0.38917	0.40773	0.71042	1.51777	1.14297	1.12182
AT5G03985	-1.16431713982214	0.00622383	0.0741969	down	5:-:8863042-8864418	5:-:8863042-8864418	AT5G03985	28720599	-	AT5G03985	ncRNA	2.23121	2.74933	2.29106	1.10131	0.98294	1.5677
AT2G32140	-1.22728452262431	0.00673648	0.0770973	down	2:-:13655627-13657369	2:-:13655627-13657369	AT2G32140	817773	F4ISS7	AT2G32140	transmembrane receptor	1.2128	0.65346	0.82231	0.54732	0.30531	0.38955
AT1G62510	-1.05329226756411	0.00693789	0.0786283	down	1:-:23136366-23137254	1:-:23136366-23137254	AT1G62510	842548	Q9SXE6	AT1G62510	Bifunctional inhibitor/lipid-transfer protein/seed storage 2S albumin superfamily protein	2.02588	1.33964	1.32078	0.66029	1.01998	0.80088
AT1G19960	1.09172	0.00703535	0.079363	up	1:+:6927736-6928656	1:+:6927736-6928656	AT1G19960	838585	Q9LNS5	AT1G19960	transcription factor	0.72632	0.67049	1.27489	1.56886	2.41212	2.27084
AT5G64890	-1.32192260405682	0.00674573	0.0770973	down	5:+:25934568-25935612	5:+:25934568-25935612	AT5G64890	836612	Q9LV88	PROPEP2	elicitor peptide 2 precursor	1.52466	1.63366	2.08741	0.40137	1.20901	0.85701
AT5G61160	1.41854	0.00331076	0.0511895	up	5:+:24608605-24610329	5:+:24608605-24610329	AT5G61160	836237	Q9FNP9	AACT1	anthocyanin 5-aromatic acyltransferase 1	9.57553	17.5157	42.9916	53.0851	48.3342	55.1526
AT2G04025	1.02949	0.00710385	0.0798738	up	2:-:1276683-1277761	2:-:1276683-1277761	AT2G04025	814929	Q6ID76	RGF3	root meristem growth factor	1.10397	0.73602	1.6234	2.3142	2.86402	2.33366
AT1G75160	1.15088	0.0071069	0.0798738	up	1:+:28209407-28211826	1:+:28209407-28211826	AT1G75160	843853	F4HXG1	AT1G75160	DUF620 family protein (DUF620)	0.23744	0.52337	0.40248	1.10131	0.80694	0.99733
AT2G44460	1.02659	0.00439024	0.0606627	up	2:+:18346306-18350026	2:+:18346306-18350026	AT2G44460	819053	Q4V3B3	BGLU28	beta glucosidase 28	4.00171	6.41656	4.0822	12.3109	12.4648	6.31043
AT4G37050	1.43481	0.00632652	0.0746031	up	4:-:17457135-17459770	4:-:17457135-17459770	AT4G37050	829859	O23181	PLP4	PATATIN-like protein 4	0.20035	0.11449	0.18287	0.67394	0.4119	0.46202
AT2G25297	1.95486	0.00479572	0.0635276	up	2:-:10770676-10771335	2:-:10770676-10771335	AT2G25297	28718306	-	AT2G25297	transmembrane protein	0.17414	0.07463	0.31788	0.68762	1.22742	0.75294
AT4G33930	-1.56075267601846	0.00624852	0.0741969	down	4:-:16264269-16265420	4:-:16264269-16265420	AT4G33930	829538	O81761	AT4G33930	Cupredoxin superfamily protein	0.67002	0.6892	0.4077	0.27437	0.27549	0.11588
AT5G28340	-2.37513618696017	0.00602962	0.0728391	down	5:+:10314118-10317160	5:+:10314118-10317160	AT5G28340	832919	Q303Z7	AT5G28340	Tetratricopeptide repeat (TPR)-like superfamily protein	0.43274	0.37095	1.57992	0.10356	0.13865	0.13608
AT2G22590	1.12363	0.0078105	0.0842391	up	2:+:9592956-9594579	2:+:9592956-9594579	AT2G22590	816790	W8PVQ2	AT2G22590	UDP-Glycosyltransferase superfamily protein	1.07731	0.54321	0.31812	1.27898	1.45171	1.45224
AT3G03105	-1.85720815448507	0.00413961	0.0584587	down	3:+:5181021-5181298	3:+:5181021-5181298	AT3G03105	28718630	-	AT3G03105	ncRNA	1.29569	1.11065	0.84473	0.32485	0.32617	0.16007
AT2G36255	1.48906	0.00597102	0.072592	up	2:-:15201242-15201824	2:-:15201242-15201824	AT2G36255	3768718	Q2V424	AT2G36255	Defensin-like (DEFL) family protein	0.20749	0.35572	0.37876	0.91036	1.09689	1.1663
AT4G25490	-1.14018320333318	0.00832543	0.0873523	down	4:-:13021780-13022996	4:-:13021780-13022996	AT4G25490	828653	P93835	CBF1	C-repeat/DRE binding factor 1	1.09933	0.9061	1.46651	0.37102	0.59606	0.80441
AT3G09600	1.00657	0.00851029	0.0886156	up	3:+:2946239-2949017	3:+:2946239-2949017	AT3G09600	820117	Q8RWU3	RVE8	Homeodomain-like superfamily protein	0.52664	0.30096	0.32046	0.67394	0.79269	1.08163
AT5G59760	1.69757	0.00622858	0.0741969	up	5:-:24075489-24076550	5:-:24075489-24076550	AT5G59760	836097	Q58FT1	AT5G59760	hypothetical protein (DUF1635)	0.15866	0.18133	0.09654	0.41766	0.46596	0.86894
AT5G41765	1.43517	0.00645628	0.0754194	up	5:-:16716552-16717558	5:-:16716552-16717558	AT5G41765	834181	F4JYJ1	AT5G41765	DNA-binding storekeeper protein-related transcriptional regulator	0.16199	0.13885	0.19713	0.52119	0.52331	0.60701
AT2G12465	3.01649	0.00279855	0.0461761	up	2:-:5055415-5055880	2:-:5055415-5055880	AT2G12465	3768693	P82765	LCR50	low-molecular-weight cysteine-rich 50	0	0	0.25387	1.22037	1.10282	0.48107
AT5G04150	-1.6560060772565	0.00684732	0.0778558	down	5:-:1138410-1139633	5:-:1138410-1139633	AT5G04150	830293	Q9FYE6	BHLH101	basic helix-loop-helix (bHLH) DNA-binding superfamily protein	0.3326	0.5702	0.73724	0.25016	0.16745	0.12327
AT1G56600	1.10689	0.00891336	0.0907796	up	1:+:21207537-21209635	1:+:21207537-21209635	AT1G56600	842114	W8Q3N9	GolS2	galactinol synthase 2	0.28687	0.39959	0.62186	1.25864	0.88464	0.99231
AT1G44318	2.17825	0.00687794	0.078058	up	1:+:16831016-16834011	1:+:16831016-16834011	AT1G44318	841025	Q94LA4	hemb2	Aldolase superfamily protein	0.0391	0.23462	0.10707	0.78916	0.31006	0.81153
AT3G20360	1.18292	0.00924605	0.0926166	up	3:-:7099771-7101637	3:-:7099771-7101637	AT3G20360	821580	Q8W0Z1	AT3G20360	TRAF-like family protein	0.93488	0.3339	0.39109	1.19635	1.57876	1.07794
AT2G07774	-1.51186847858709	0.00872194	0.0896417	down	2:-:3303766-3304650	2:-:3303766-3304650	AT2G07774	815361	F4IMA4	AT2G07774	hypothetical protein	1.48016	1.34342	1.5894	0.22921	0.92057	0.82823
AT3G21380	-2.16386827101849	0.00933245	0.0930986	down	3:+:7528181-7530686	3:+:7528181-7530686	AT3G21380	821692	Q9LIF8	AT3G21380	Mannose-binding lectin superfamily protein	0.30813	1.18856	1.06871	0.18927	0.38008	0.07994
AT1G51913	1.22071	0.00880921	0.0900963	up	1:+:19292909-19293339	1:+:19292909-19293339	AT1G51913	5007791	Q1G3Z2	AT1G51913	transmembrane protein	0.59661	0.76711	0.68068	1.83233	1.70839	2.06371
AT3G30350	1.29359	0.00968129	0.0948829	up	3:-:11960298-11961917	3:-:11960298-11961917	AT3G30350	822736	Q9LI64	RGF4	root meristem growth factor-like protein	0.21666	0.41787	0.49439	1.18826	1.1931	0.74945
AT3G17600	1.10508	0.0101818	0.0973012	up	3:-:6019973-6021147	3:-:6019973-6021147	AT3G17600	821026	D3K0M2	IAA31	indole-3-acetic acid inducible 31	0.923	0.44504	0.52653	1.36676	1.82978	1.24716
AT2G43580	1.30054	0.0100278	0.096857	up	2:-:18078649-18080094	2:-:18078649-18080094	AT2G43580	818960	O24598	AT2G43580	Chitinase family protein	0.58977	0.54767	0.17943	1.2938	0.95266	1.14753
AT4G16270	1.03445	0.0102943	0.0977995	up	4:+:9205080-9206483	4:+:9205080-9206483	AT4G16270	827322	O23474	AT4G16270	peroxidase superfamily protein	0.44233	0.71619	0.62802	1.16442	1.90532	1.23253
AT1G78480	-1.43965585032201	0.00864623	0.0892614	down	1:-:29525501-29526363	1:-:29525501-29526363	AT1G78480	844184	Q9M9G0	AT1G78480	Prenyltransferase family protein	0.59146	1.014	1.15682	0.37072	0.29779	0.36534
AT3G60700	1.24704	0.00948638	0.0940154	up	3:+:22438223-22439294	3:+:22438223-22439294	AT3G60700	825241	Q9LZZ3	AT3G60700	hypothetical protein (DUF1163)	0.20875	0.44735	0.23817	0.77851	0.73571	0.90261
AT1G34060	-1.18715463722419	0.0101735	0.0972982	down	1:-:12396397-12398418	1:-:12396397-12398418	AT1G34060	840303	Q93Z38	AT1G34060	Pyridoxal phosphate (PLP)-dependent transferases superfamily protein	0.73933	0.48165	0.45887	0.18165	0.39084	0.25574
AT4G36950	-1.41864014422267	0.00954203	0.0941341	down	4:-:17422538-17423953	4:-:17422538-17423953	AT4G36950	3770588	Q6K1M3	MAPKKK21	mitogen-activated protein kinase kinase kinase 21	0.65412	0.34265	0.59704	0.15944	0.16009	0.31426
AT1G65481	1.17978	0.0106368	0.0994994	up	1:-:24340736-24341919	1:-:24340736-24341919	AT1G65481	6241153	F4IBG4	AT1G65481	transmembrane protein	0.41708	0.26814	0.42827	0.73198	1.14838	0.99187
AT2G06835	-1.73327219642998	0.00689102	0.07817	down	2:-:7520348-7520866	2:-:7520348-7520866	AT2G06835	28717748	-	AT2G06835	ncRNA	0.69403	0.50993	0.54297	0.261	0.17471	0.08574
AT3G13130	1.43626	0.0098034	0.0955625	up	3:+:4222912-4223759	3:+:4222912-4223759	AT3G13130	820501	Q9LK60	AT3G13130	transmembrane protein	0.3034	0.31209	0.16616	0.74546	0.58811	1.20692
ATMG01380	-1.42250051809386	0.0105821	0.0992167	down	Mt:-:361062-361179	Mt:-:361062-361179	ATMG01380	-	-	-	-	6.97726	5.60706	5.97035	3.82659	3.45798	1.13132
AT2G22980	-1.07217597374554	0.00964737	0.0947971	down	2:+:9778759-9783310	2:+:9778759-9783310	AT2G22980	816829	Q8H780	SCPL13	serine carboxypeptidase-like 13	1.98889	3.50041	1.2939	1.03972	0.93211	1.22591
AT1G54950	-2.05875500256989	0.00883222	0.0902556	down	1:-:20488088-20491291	1:-:20488088-20491291	AT1G54950	841935	Q9C7L8	AT1G54950	transmembrane protein	0.51531	0.50482	1.41102	0.32299	0.19458	0.06366
AT3G25180	-1.13137992302643	0.0109147	0.100859	down	3:-:9167138-9169301	3:-:9167138-9169301	AT3G25180	822110	Q9LSF8	CYP82G1	cytochrome P450, family 82, subfamily G, polypeptide 1	0.87873	1.75017	2.17024	0.70305	1.04749	0.5811
AT3G28290	-1.07113906700172	0.011524	0.103768	down	3:+:10547441-10549401	3:+:10547441-10549401	AT3G28290	822455	P0DI79	AT14A	transmembrane protein, putative (DUF677)	1.84655	1.26628	0.73034	0.64814	0.56944	0.63874
AT1G56680	1.00002	0.0116921	0.104564	up	1:-:21250248-21251488	1:-:21250248-21251488	AT1G56680	842124	Q9FXB8	AT1G56680	Chitinase family protein	1.08183	1.24988	0.94449	2.80663	3.23251	1.54566
AT2G35990	1.30375	0.0119714	0.105682	up	2:+:15112084-15116776	2:+:15112084-15116776	AT2G35990	818172	Q5BPS0	LOG2	Putative lysine decarboxylase family protein	0.42678	0.20905	0.1113	0.749	0.61776	0.52724
ATMG01120	-1.45221699364118	0.0113044	0.102779	down	Mt:-:287917-289083	Mt:-:287917-289083	ATMG01120	-	-	-	-	3.39279	1.45414	2.40855	1.15779	0.83037	0.652
AT5G50530	2.10147	0.0128973	0.110527	up	5:-:20571681-20575250	5:-:20571681-20575250	AT5G50530	835121	Q0WLC7	AT5G50530	CBS / octicosapeptide/Phox/Bemp1 (PB1) domains-containing protein	0.19744	0.1904	0.20273	0.36816	1.47865	1.62202
AT5G26320	1.01656	0.0130494	0.111543	up	5:+:9238227-9241333	5:+:9238227-9241333	AT5G26320	832701	F4JZS7	AT5G26320	TRAF-like family protein	0.6645	0.4272	0.60651	1.71285	1.31733	0.93379
AT4G05130	-1.10332942083224	0.0128867	0.110517	down	4:-:2636547-2639279	4:-:2636547-2639279	AT4G05130	825858	Q9M0Y2	ENT4	equilibrative nucleoside transporter 4	0.62323	0.58069	0.32152	0.26155	0.26262	0.23433
AT3G17280	1.00221	0.0132013	0.112101	up	3:-:5902935-5904644	3:-:5902935-5904644	AT3G17280	820991	Q9LUU3	AT3G17280	F-box and associated interaction domains-containing protein	0.33007	0.36781	0.24101	0.57927	0.90153	0.71358
AT1G55010	1.62894	0.0117202	0.104681	up	1:+:20516916-20517531	1:+:20516916-20517531	AT1G55010	841943	Q9FZ31	PDF1.5	plant defensin 1.5	0.19309	0.66205	0.26435	0.84716	2.12655	1.16882
AT3G22210	-1.40526590263271	0.0126584	0.109599	down	3:-:7838784-7839467	3:-:7838784-7839467	AT3G22210	821785	Q8LA01	AT3G22210	transmembrane protein	1.46528	1.55157	0.70804	0.30254	0.5316	0.67083
AT2G37030	-2.13540613233463	0.0101215	0.0971446	down	2:+:15553651-15554332	2:+:15553651-15554332	AT2G37030	818278	Q9SJK4	AT2G37030	SAUR-like auxin-responsive protein family	0.37725	1.48754	0.48206	0.13242	0.26591	0.06525
AT5G11190	1.12144	0.0136846	0.114176	up	5:+:3564824-3566260	5:+:3564824-3566260	AT5G11190	830989	Q9LFN7	SHN2	Integrase-type DNA-binding superfamily protein	0.77379	0.37902	0.55492	1.89151	1.26615	1.05153
AT5G04190	-1.35481093520222	0.0135522	0.113742	down	5:+:1150886-1152627	5:+:1150886-1152627	AT5G04190	830297	Q9FYE2	PKS4	phytochrome kinase substrate 4	0.41355	0.7343	0.40442	0.41473	0.18218	0.12772
AT2G43745	-1.17757637184365	0.0133748	0.112908	down	2:-:18128529-18129841	2:-:18128529-18129841	AT2G43745	818977	Q84X12	AT2G43745	jacalin lectin-like protein	0.62906	0.43138	0.61244	0.3312	0.2956	0.18133
AT1G76955	-1.38961191553027	0.0124103	0.10826	down	1:-:28918791-28919764	1:-:28918791-28919764	AT1G76955	2745854	Q0V819	AT1G76955	Expressed protein	0.42577	0.78207	0.61068	0.26687	0.32155	0.1578
AT1G48660	1.10982	0.014266	0.116744	up	1:-:17995785-17998037	1:-:17995785-17998037	AT1G48660	841288	Q9C735	AT1G48660	Auxin-responsive GH3 family protein	0.13134	0.29271	0.26372	0.55319	0.67116	0.4543
AT5G46395	-2.31686782603479	0.00708823	0.0797746	down	5:-:18819464-18819755	5:-:18819464-18819755	AT5G46395	28721256	-	AT5G46395	transmembrane protein	0.92716	0.59607	1.48093	0.2034	0.20423	0
AT5G10140	-1.1196159861335	0.0141353	0.116144	down	5:-:3173382-3179448	5:-:3173382-3179448	AT5G10140	830878	Q9S7Q7	FLC	K-box region and MADS-box transcription factor family protein	2.04957	1.19617	2.26873	1.53063	0.65317	0.67879
AT1G13620	1.63519	0.0131894	0.112082	up	1:+:4668366-4669471	1:+:4668366-4669471	AT1G13620	837923	Q6DSU1	RGF2	root meristem growth factor-like protein	0.32282	0.27672	0.11786	0.56655	1.47903	0.61416
AT2G14247	-1.2199365911453	0.0137176	0.114261	down	2:+:6034282-6035375	2:+:6034282-6035375	AT2G14247	2745524	Q8GWC0	AT2G14247	Expressed protein	1.92847	4.2738	2.40415	0.74293	2.32077	1.22026
AT5G02535	1.88645	0.00977755	0.0954253	up	5:-:5374812-5374999	5:-:5374812-5374999	AT5G02535	28720478	-	AT5G02535	ncRNA	0.27371	0.23462	0.49965	0.96072	1.68812	2.60365
AT2G29370	1.11442	0.0151266	0.119943	up	2:+:12606012-12607618	2:+:12606012-12607618	AT2G29370	817486	Q9ZW20	AT2G29370	NAD(P)-binding Rossmann-fold superfamily protein	1.02079	0.43751	0.71996	1.83221	2.2485	1.1235
AT5G62280	-1.21757845291064	0.00983612	0.0957737	down	5:+:25016860-25018265	5:+:25016860-25018265	AT5G62280	836349	Q9LVA8	AT5G62280	DUF1442 family protein (DUF1442)	5.04249	16.8131	10.0747	4.9474	4.37288	3.70823
AT2G14610	5.69033	0.0127329	0.109737	up	2:-:6241640-6242541	2:-:6241640-6242541	AT2G14610	815949	P33154	PR1	pathogenesis-related protein 1	0	0.1956	0.05207	12.6651	4.12164	1.28267
ATMG00110	-1.23251230124854	0.0163839	0.125373	down	Mt:+:30463-31083	Mt:+:30463-31083	ATMG00110	-	-	-	-	2.56872	1.84675	1.28572	1.38152	1.02211	0.42994
AT5G15725	1.638	0.0130628	0.111587	up	5:+:5127375-5128418	5:+:5127375-5128418	AT5G15725	831428	F4KB79	AT5G15725	transmembrane protein	0.17297	0.29653	0.07894	0.45533	0.91438	0.5983
AT1G52800	2.53778	0.0152711	0.120548	up	1:+:19664023-19665631	1:+:19664023-19665631	AT1G52800	841713	Q9C938	AT1G52800	2-oxoglutarate (2OG) and Fe(II)-dependent oxygenase superfamily protein	0	0.42859	0.15212	0.4753	1.28488	0.6846
AT1G08293	2.34943	0.00829101	0.0871537	up	1:-:22087975-22088246	1:-:22087975-22088246	AT1G08293	28716811	-	AT1G08293	ncRNA	0	0	0.34534	0.83003	0.66674	0.65439
AT2G36695	-1.82301550213029	0.0155416	0.121785	down	2:+:15382661-15383444	2:+:15382661-15383444	AT2G36695	2745584	F4IP00	AT2G36695	hypothetical protein	1.2365	1.63064	0.6077	0.66771	0.0838	0.41126
AT1G08047	-1.55160475650287	0.0121821	0.107038	down	1:+:20619552-20619881	1:+:20619552-20619881	AT1G08047	28716768	-	AT1G08047	ncRNA	0.77966	0.80198	0.56929	0.27366	0.27478	0.13484
AT1G07407	-2.16841323912585	0.0104839	0.0987977	down	1:-:17499023-17499296	1:-:17499023-17499296	AT1G07407	28716648	-	AT1G07407	ncRNA	1.3146	0.80491	0.51423	0.16479	0	0.32481
AT4G09100	1.38764	0.0166624	0.126671	up	4:+:5811115-5811846	4:+:5811115-5811846	AT4G09100	826488	Q9M0R7	AT4G09100	RING/U-box superfamily protein	0.35148	0.24103	0.38497	1.35708	0.55743	1.15502
AT5G49620	-1.27449621342147	0.017909	0.132471	down	5:-:20137214-20139609	5:-:20137214-20139609	AT5G49620	835024	F4K666	MYB78	myb domain protein 78	0.63095	0.48075	0.63987	0.27683	0.12354	0.485
AT2G32830	1.4539	0.0180208	0.132894	up	2:-:13927606-13929763	2:-:13927606-13929763	AT2G32830	817844	Q8GYF4	PHT1;5	phosphate transporter 1;5	0.13664	0.16397	0.27437	0.43163	1.13164	0.40174
AT1G07187	-1.33776145262833	0.0177373	0.131692	down	1:-:16471282-16471983	1:-:16471282-16471983	AT1G07187	28716614	-	AT1G07187	ncRNA	1.24612	1.44516	0.53523	0.51457	0.32292	0.44372
AT5G44420	1.26659	0.0183718	0.134132	up	5:-:17906968-17907638	5:-:17906968-17907638	AT5G44420	834469	Q9FI23	PDF1.2	plant defensin 1.2	0.44436	1.29508	1.05452	3.66533	2.27081	1.6908
AT5G56620	-1.13372633205699	0.0183144	0.133841	down	5:-:22917934-22921499	5:-:22917934-22921499	AT5G56620	835763	Q9FJU6	NAC099	NAC domain containing protein 99	1.09736	0.661	0.81211	0.33833	0.26131	0.82073
AT1G77765	1.19563	0.0186696	0.13546	up	1:+:29244775-29246281	1:+:29244775-29246281	AT1G77765	844113	Q6DYD4	AT1G77765	transmembrane protein	0.22257	0.19078	0.52817	0.66403	0.78439	0.80837
AT1G66370	2.89373	0.012861	0.110382	up	1:+:24753589-24754761	1:+:24753589-24754761	AT1G66370	842955	Q9FNV9	MYB113	myb domain protein 113	0	0.04678	0.09961	0.67036	1.05773	0.14157
AT5G01655	1.60932	0.013518	0.113565	up	5:+:3164476-3164873	5:+:3164476-3164873	AT5G01655	28720401	-	AT5G01655	ncRNA	0.25858	0.11083	0.11801	0.56726	0.7974	0.55903
AT1G16160	1.23358	0.019208	0.137318	up	1:+:5535766-5538501	1:+:5535766-5538501	AT1G16160	838185	Q9S9M1	WAKL5	wall associated kinase-like 5	0.17985	0.10278	0.32831	0.66635	0.36975	0.48387
AT1G58460	1.2162	0.018442	0.134491	up	1:+:21721295-21722645	1:+:21721295-21722645	AT1G58460	842215	B6IDH8	AT1G58460	hypothetical protein	0.29404	0.16803	0.26838	0.90307	0.56133	0.50856
AT5G24879	2.29345	0.00766733	0.0835996	up	5:-:8552491-8552604	5:-:8552491-8552604	AT5G24879	6240925	B3H5H5	AT5G24879	hypothetical protein	0	0	0	1.18826	0.3977	1.17102
AT4G16220	1.89486	0.0165821	0.126227	up	4:+:9182283-9183922	4:+:9182283-9183922	AT4G16220	827316	O23469	AT4G16220	GDSL-like Lipase/Acylhydrolase superfamily protein	0.06973	0.05977	0.50912	0.48947	0.67577	0.84415
AT2G22750	-1.15991609500628	0.0197177	0.139405	down	2:+:9671673-9673928	2:+:9671673-9673928	AT2G22750	816805	Q1PF17	AT2G22750	basic helix-loop-helix (bHLH) DNA-binding superfamily protein	0.69636	0.5655	0.30107	0.22513	0.22604	0.25355
AT3G16900	1.18905	0.0192047	0.137318	up	3:+:5772080-5773071	3:+:5772080-5773071	AT3G16900	820945	Q9LSQ1	AT3G16900	LURP-one-like protein (DUF567)	0.4469	0.2189	0.23309	0.95237	0.67501	0.66251
AT1G30140	1.29095	0.0207844	0.143267	up	1:+:10598542-10599696	1:+:10598542-10599696	AT1G30140	839894	Q6DYE3	AT1G30140	Myb/SANT-like DNA-binding domain protein	0.41373	0.17732	0.66084	1.31604	0.95688	0.805
AT1G64195	-1.10128207119741	0.0208703	0.14347	down	1:-:23827521-23828048	1:-:23827521-23828048	AT1G64195	3767629	Q2V4F3	AT1G64195	Defensin-like (DEFL) family protein	1.0065	1.72553	1.26317	0.7728	0.6651	0.54399
AT1G73780	1.10174	0.0211914	0.144601	up	1:+:27743685-27744453	1:+:27743685-27744453	AT1G73780	28717421	Q9C9T4	AT1G73780	Bifunctional inhibitor/lipid-transfer protein/seed storage 2S albumin superfamily protein	0.26766	0.45887	0.2443	0.76333	1.00227	0.69439
AT1G61120	-1.11022805915308	0.0203643	0.141792	down	1:+:22523635-22528836	1:+:22523635-22528836	AT1G61120	842405	Q93YV0	TPS04	terpene synthase 04	0.77379	0.76881	0.80258	0.18518	0.85222	0.3802
AT5G59060	1.92676	0.0160018	0.123471	up	5:-:23844301-23844781	5:-:23844301-23844781	AT5G59060	836023	Q5XUY2	AT5G59060	reverse transcriptase family protein	0.10698	0.0917	0.09764	0.46937	0.28277	1.11015
AT5G06115	1.94256	0.0136447	0.114117	up	5:+:16424246-16424389	5:+:16424246-16424389	AT5G06115	28720783	-	AT5G06115	ncRNA	0	0.30631	0.32616	1.56784	0.94454	1.23608
AT5G05275	-1.91706768556938	0.0145856	0.117551	down	5:+:13908325-13908591	5:+:13908325-13908591	AT5G05275	28720709	-	AT5G05275	ncRNA	0.57817	0.82601	0.52772	0	0.33961	0.16666
AT1G52343	1.30566	0.0219872	0.147315	up	1:-:19494127-19495867	1:-:19494127-19495867	AT1G52343	6241332	F4ICW8	AT1G52343	transmembrane protein	0.15468	0.30938	0.09412	0.63342	0.40886	0.49047
AT2G25820	1.11811	0.0234357	0.152442	up	2:+:11014789-11015838	2:+:11014789-11015838	AT2G25820	817124	Q52QU1	ESE2	Integrase-type DNA-binding superfamily protein	0.44106	0.37808	0.93934	2.02117	1.12265	1.05949
AT1G06753	-1.03757687717202	0.0238005	0.153485	down	1:-:12550564-12550980	1:-:12550564-12550980	AT1G06753	28716555	-	AT1G06753	ncRNA	2.59137	2.22131	1.68945	0.64969	1.30469	1.70738
AT1G52857	2.01082	0.0191516	0.137117	up	1:-:19681209-19681787	1:-:19681209-19681787	AT1G52857	5007795	Q1G2Y2	AT1G52857	transmembrane protein	0	0.1889	0.40228	0.58013	0.77667	0.95286
AT3G21370	-1.75376419498857	0.0238121	0.153485	down	3:-:7524054-7527677	3:-:7524054-7527677	AT3G21370	821691	Q9LIF9	BGLU19	beta glucosidase 19	0.32262	1.79754	1.25147	0.37746	0.35531	0.20924
AT5G39120	1.3943	0.0233063	0.151839	up	5:-:15662582-15663527	5:-:15662582-15663527	AT5G39120	833905	Q9FIC9	AT5G39120	RmlC-like cupins superfamily protein	0.18599	0.15943	0.33952	0.38081	1.03786	0.80419
AT5G39110	1.17586	0.0244114	0.1553	up	5:-:15657697-15658632	5:-:15657697-15658632	AT5G39110	833904	Q9FID0	AT5G39110	RmlC-like cupins superfamily protein	0.313	0.2683	0.68565	0.8789	1.37889	0.86615
AT3G04115	-1.12276529694174	0.0243871	0.155241	down	3:+:7472090-7472467	3:+:7472090-7472467	AT3G04115	28718723	-	AT3G04115	ncRNA	1.20368	2.32152	2.05995	1.18826	0.92797	0.65057
AT1G28170	1.39807	0.0241642	0.154454	up	1:+:9841269-9842435	1:+:9841269-9842435	AT1G28170	839711	Q9FZ91	SOT7	sulfotransferase 7	0.08819	0.26458	0.20123	0.30954	0.6216	0.83888
AT5G35870	1.10888	0.0243593	0.155171	up	5:+:14020779-14021700	5:+:14020779-14021700	AT5G35870	833573	Q9FFL6	AT5G35870	transmembrane protein	0.27905	0.19136	0.2547	0.44076	0.68843	0.67569
AT4G01535	2.06525	0.0176805	0.131461	up	4:+:669339-669830	4:+:669339-669830	AT4G01535	828158	F4JI37	AT4G01535	hypothetical protein	0.12429	0.21309	0	0.3272	0.54756	0.96736
AT1G58320	1.05303	0.0255085	0.159279	up	1:-:21633858-21635344	1:-:21633858-21635344	AT1G58320	842201	P0CW98	AT1G58320	PLAC8 family protein	0.34168	0.35146	0.56136	1.31923	0.84294	0.82733
AT2G01021	-1.38645705343945	0.0242115	0.154594	down	2:+:6571-6672	2:+:6571-6672	AT2G01021	6241266	B3H4D4	AT2G01021	hypothetical protein	16.6479	18.1625	26.2461	4.86952	4.4449	26.612
AT5G46915	-1.39599484887961	0.0250162	0.157338	down	5:-:19051417-19053200	5:-:19051417-19053200	AT5G46915	834737	F4KIX1	AT5G46915	transcriptional factor B3 family protein	0.70766	0.43329	0.46136	0.08871	0.17815	0.48083
AT2G01008	1.6751	0.0257278	0.160208	up	2:+:1025-3173	2:+:1025-3173	AT2G01008	6241151	F4IM67	AT2G01008	maternal effect embryo arrest protein	0.28909	0.22027	0.02932	0.3946	0.73582	0.41665
AT2G41240	-1.40699045518946	0.0261392	0.161526	down	2:-:17198037-17199454	2:-:17198037-17199454	AT2G41240	818723	C0SV82	BHLH100	basic helix-loop-helix protein 100	0.40027	1.71556	1.13662	0.42929	0.43104	0.34614
AT3G06355	-1.46460213001944	0.0113976	0.102955	down	3:+:14199575-14200076	3:+:14199575-14200076	AT3G06355	28718910	-	AT3G06355	ncRNA	34.6465	96.3014	92.2495	16.4604	16.8889	56.2882
AT1G76610	-1.06954577842672	0.0265408	0.162522	down	1:+:28750872-28751875	1:+:28750872-28751875	AT1G76610	843994	Q9C9J7	AT1G76610	MIZU-KUSSEI-like protein (Protein of unknown function, DUF617)	0.71753	0.659	1.45017	0.44974	0.54189	0.39889
AT5G09020	2.00757	0.0149499	0.119163	up	5:-:24782700-24782799	5:-:24782700-24782799	AT5G09020	28721044	-	AT5G09020	ncRNA	0	0	0.46967	0.90307	1.36014	1.33496
AT3G03825	-2.01210626268175	0.0190243	0.136785	down	3:-:6783366-6783683	3:-:6783366-6783683	AT3G03825	28718698	-	AT3G03825	ncRNA	0.32363	0.55483	1.03386	0.14199	0.28514	0
AT1G14760	-1.06264971455163	0.0274633	0.165864	down	1:-:5084315-5085263	1:-:5084315-5085263	AT1G14760	838041	F4HXU3	KNATM	KNOX meinox protein	1.26831	0.56948	0.77175	0.42398	0.47892	0.3656
AT1G07287	-2.0612135358125	0.0226544	0.1496	down	1:-:17012776-17013059	1:-:17012776-17013059	AT1G07287	28716629	-	AT1G07287	ncRNA	0.90594	1.08719	1.15763	0.15899	1.11749	0
AT3G46230	-1.46371295772716	0.0278435	0.166802	down	3:-:16984118-16984867	3:-:16984118-16984867	AT3G46230	823768	P19036	HSP17.4	heat shock protein 17.4	1.64663	1.05861	1.00196	0.72246	1.02766	0.11866
AT2G47770	1.1424	0.0280561	0.167378	up	2:+:19568464-19569507	2:+:19568464-19569507	AT2G47770	819389	O82245	TSPO	TSPO(outer membrane tryptophan-rich sensory protein)-like protein	0.24644	0.9295	1.21466	1.51377	1.82394	1.74755
AT1G64910	1.15414	0.0303987	0.174558	up	1:-:24115097-24116858	1:-:24115097-24116858	AT1G64910	842799	W8QP62	AT1G64910	UDP-Glycosyltransferase superfamily protein	0.14602	0.20027	0.37318	0.35877	0.84912	0.63137
AT4G13310	-1.06511170793396	0.0309993	0.176317	down	4:+:7750305-7753210	4:+:7750305-7753210	AT4G13310	826961	Q9T0K2	CYP71A20	cytochrome P450, family 71, subfamily A, polypeptide 20	0.64354	0.35305	0.68136	0.15812	0.38557	0.35617
AT1G25310	1.50285	0.0290957	0.170392	up	1:-:8874124-8874834	1:-:8874124-8874834	AT1G25310	839115	Q9FRI0	MEE8	basic helix-loop-helix (bHLH) DNA-binding family protein	0.35245	0.10071	0.21446	0.92782	0.41405	1.01595
AT1G04473	-1.13451428957027	0.0315988	0.17871	down	1:-:1989682-1990158	1:-:1989682-1990158	AT1G04473	28716127	-	AT1G04473	ncRNA	0.97089	1.10966	0.68924	0.47331	0.66534	0.27987
AT5G41280	1.08403	0.0322878	0.180653	up	5:+:16509507-16511078	5:+:16509507-16511078	AT5G41280	834129	Q9FHD5	AT5G41280	Receptor-like protein kinase-related family protein	0.16666	0.53573	0.57045	0.9506	0.77093	1.11697
AT5G08855	1.25181	0.0322144	0.180558	up	5:+:23683085-23683567	5:+:23683085-23683567	AT5G08855	28721011	-	AT5G08855	ncRNA	0.74576	0.18265	0.38896	1.21532	1.31414	0.82917
AT3G46090	-1.25884922098542	0.0328806	0.182493	down	3:-:16925881-16926883	3:-:16925881-16926883	AT3G46090	823752	Q42453	ZAT7	C2H2 and C2HC zinc fingers superfamily protein	0.66694	0.39579	0.84287	0.13506	0.40682	0.35492
AT1G52940	2.74895	0.0286077	0.169286	up	1:+:19716402-19723725	1:+:19716402-19723725	AT1G52940	841727	Q9C927	PAP5	purple acid phosphatase 5	0.04061	0.03481	0.03707	0.28511	1.61027	0.10536
AT4G22217	1.08309	0.0336909	0.18509	up	4:+:11758578-11759098	4:+:11758578-11759098	AT4G22217	828315	Q3E6U0	AT4G22217	defensin-like protein	0.58078	0.79655	0.63612	1.32505	2.76326	1.20538
AT1G04417	-1.51225748318831	0.0286601	0.169391	down	1:-:1719300-1719659	1:-:1719300-1719659	AT1G04417	28716115	-	AT1G04417	ncRNA	0.28587	0.73515	0.78278	0.12543	0.12594	0.24722
AT5G37970	-2.27749122365179	0.0325661	0.181702	down	5:-:15123089-15124435	5:-:15123089-15124435	AT5G37970	833776	Q9FKD0	AT5G37970	S-adenosyl-L-methionine-dependent methyltransferase superfamily protein	1.22855	0.40504	0.25877	0.24878	0.2498	0
AT4G22210	-2.16653554871926	0.0335945	0.184869	down	4:+:11752395-11752816	4:+:11752395-11752816	AT4G22210	828312	P82794	LCR85	low-molecular-weight cysteine-rich 85	2.29038	1.17798	2.50861	0.80392	1.74894	0
AT1G19830	1.13762	0.034553	0.187351	up	1:+:6852116-6852945	1:+:6852116-6852945	AT1G19830	838570	Q9FXI0	AT1G19830	SAUR-like auxin-responsive protein family	0.43398	0.21257	0.62245	0.70723	1.31098	0.96503
AT5G57760	-1.25175312649636	0.0345774	0.187351	down	5:+:23400715-23401267	5:+:23400715-23401267	AT5G57760	835884	Q9FHG7	AT5G57760	hypothetical protein	0.83746	1.27621	0.76438	0.97983	0.24596	0.32187
AT5G07115	2.17777	0.0265504	0.162522	up	5:-:19625247-19625636	5:-:19625247-19625636	AT5G07115	28720865	-	AT5G07115	ncRNA	0	0.4524	0	0.92623	0.34875	0.4564
AT5G18060	-1.10624813416922	0.0351722	0.188994	down	5:+:5975780-5976589	5:+:5975780-5976589	AT5G18060	831310	Q9FJF6	SAUR23	SAUR-like auxin-responsive protein family	0.57175	1.30693	1.04371	0.83618	0.39181	0.32962
AT1G04357	1.35449	0.0327099	0.182129	up	1:-:1523561-1524069	1:-:1523561-1524069	AT1G04357	28716103	-	AT1G04357	ncRNA	0.10109	0.25997	0.27682	0.44355	0.89073	0.61197
AT3G09055	-1.32960065631976	0.0330311	0.182978	down	3:-:2765069-2765500	3:-:2765069-2765500	AT3G09055	28719184	-	AT3G09055	hypothetical protein	0.50284	1.00574	0.76493	0.44124	0.14768	0.28989
AT1G04083	-1.45645947335996	0.0308242	0.175691	down	1:+:314189-314463	1:+:314189-314463	AT1G04083	28716048	-	AT1G04083	ncRNA	0.74847	0.80198	0.34158	0.1642	0.16487	0.16181
AT3G00970	-1.45645947335996	0.0308242	0.175691	down	3:+:15934-16320	3:+:15934-16320	AT3G00970	28718445	-	AT3G00970	ncRNA	0.82004	0.87866	0.37424	0.1799	0.18063	0.17729
AT2G05875	1.31883	0.0338864	0.185745	up	2:+:5508351-5508797	2:+:5508351-5508797	AT2G05875	28717681	-	AT2G05875	ncRNA	0.23023	0.09868	0.21014	0.60609	0.40571	0.69685
AT2G43470	1.16938	0.0399064	0.204072	up	2:-:18049799-18051589	2:-:18049799-18051589	AT2G43470	818948	F4IR55	AT2G43470	zinc finger CCCH domain protein, putative (DUF3755)	0.31349	0.23033	0.36789	1.10035	0.39459	1.00693
AT3G20210	-1.5140368574547	0.040066	0.204381	down	3:+:7052347-7054743	3:+:7052347-7054743	AT3G20210	821565	Q9LJX8	DELTA-VPE	delta vacuolar processing enzyme	0.2347	0.62869	0.72298	0.28318	0.36188	0.05074
AT1G16230	2.02645	0.0354963	0.189863	up	1:-:5553467-5554489	1:-:5553467-5554489	AT1G16230	838192	F4I2U8	AT1G16230	Target SNARE coiled-coil domain protein	0.32111	0.06881	0	0.4931	0.84876	0.20826
AT3G48131	1.75446	0.0314938	0.178296	up	3:-:17775456-17775587	3:-:17775456-17775587	AT3G48131	6240744	B3H5V7	AT3G48131	transmembrane protein	0	0.33416	0.35581	1.36829	0.68694	1.68556
AT5G18010	-1.21324701587281	0.0401044	0.204381	down	5:-:5962773-5963405	5:-:5962773-5963405	AT5G18010	831668	Q9FJG1	SAUR19	SAUR-like auxin-responsive protein family	0.32516	0.97555	0.74197	0.28533	0.2865	0.28119
AT1G21340	1.19781	0.0413242	0.20817	up	1:+:7476022-7476899	1:+:7476022-7476899	AT1G21340	838733	P68349	AT1G21340	Dof-type zinc finger DNA-binding family protein	0.41025	0.25119	0.10699	0.41142	0.61965	0.81091
ATMG01330	-1.16334896264163	0.0411491	0.207594	down	Mt:-:329082-329465	Mt:-:329082-329465	ATMG01330	-	-	-	-	1.60804	1.14867	0.61155	0.58794	0.59034	0.34765
AT5G58310	1.3759	0.0416999	0.209585	up	5:-:23574992-23576084	5:-:23574992-23576084	AT5G58310	835943	Q9LVL9	MES18	methyl esterase 18	0.25626	0.61506	0.09356	0.53969	1.30956	0.66482
AT1G02575	1.08655	0.0420037	0.210546	up	1:+:543011-544057	1:+:543011-544057	AT1G02575	10723100	F4HXK1	AT1G02575	transmembrane protein	0.19659	0.37916	0.22429	0.43127	1.08257	0.55251
AT5G05410	-1.26695635022315	0.0424598	0.212212	down	5:+:1602205-1604112	5:+:1602205-1604112	AT5G05410	830424	O82132	DREB2A	DRE-binding protein 2A	0.626	0.64392	0.68565	0.54932	0.11031	0.21654
AT3G25719	1.27473	0.041553	0.209063	up	3:-:9379916-9380152	3:-:9379916-9380152	AT3G25719	6240486	B3H4J5	AT3G25719	hypothetical protein	0.43424	0.18611	0.39634	0.76209	1.5304	0.93879
AT5G06585	1.22707	0.0435667	0.214839	up	5:+:17958451-17958650	5:+:17958451-17958650	AT5G06585	28720820	-	AT5G06585	ncRNA	0.51457	0.22054	0.7045	1.35461	1.13345	1.55745
AT2G40350	-1.00861132336706	0.0461928	0.221939	down	2:-:16851434-16852803	2:-:16851434-16852803	AT2G40350	818628	Q9SIZ0	AT2G40350	Integrase-type DNA-binding superfamily protein	0.65718	0.507	1.13968	0.34601	0.34742	0.45465
AT3G14440	-1.11250722932528	0.0475907	0.225985	down	3:-:4831286-4834015	3:-:4831286-4834015	AT3G14440	820667	Q9LRR7	NCED3	nine-cis-epoxycarotenoid dioxygenase 3	1.043	0.79835	1.0626	0.47674	0.88898	0.20135
ATCG00820	1.23849	0.0466819	0.223288	up	Pt:-:84005-84283	Pt:-:84005-84283	ATCG00820	-	-	-	-	0.5533	0.1581	0.50502	1.29473	1.30001	0.79747
AT1G08947	-1.28262040484053	0.0467758	0.223485	down	1:-:25338081-25338392	1:-:25338081-25338392	AT1G08947	28716952	-	AT1G08947	ncRNA	0.98956	0.84825	0.90321	0.28945	0.87188	0.14262
AT2G44390	1.06438	0.0473813	0.225247	up	2:-:18325811-18326551	2:-:18325811-18326551	AT2G44390	819046	O64873	AT2G44390	Cysteine/Histidine-rich C1 domain family protein	1.55189	0.56011	0.37275	2.00683	1.15144	1.90709
AT2G41260	-2.78446703096955	0.0472057	0.224706	down	2:+:17206452-17207698	2:+:17206452-17207698	AT2G41260	818725	Q8L7T1	M17	glycine-rich protein / late embryogenesis abundant protein (M17)	0.04522	1.20156	0.33017	0.03968	0.07968	0
ATCG00920	-1.81947020842924	0.0416187	0.209296	down	Pt:+:101012-102502	Pt:+:101012-102502	ATCG00920	-	-	-	-	1.76011	3.34292	6.74104	0.27256	0.85142	4.6558
AT3G21720	1.52142	0.0349578	0.188224	up	3:-:7652487-7656053	3:-:7652487-7656053	AT3G21720	821726	Q0WWE9	ICL	isocitrate lyase	0.99985	15.168	2.97124	8.61043	10.6943	14.4575
