# Supplementary material for: SRAS1.1 E3 ligase mediates DSK2A degradation to regulate autophagy and drought tolerance in Arabidopsis
Source: EMBO Rep. 2025 Aug 22;26(19):4794–819. doi: 10.1038/s44319-025-00556-9 (PMC12508185; doi:10.1038/s44319-025-00556-9)
Supplement: Supplementary file 8 — Source data Fig. 2 [file 44319_2025_556_MOESM8_ESM.zip › Figure 2/2C/heatmap.xlsx]

geneID	group6_wt_man1	group6_wt_man2	group6_wt_man3	group7_6_man1	group7_6_man2	group7_6_man3	group8_6m_man1	group8_6m_man2	group8_6m_man3
AT1G02920	393.26669	419.81578	413.21468	226.11271	258.79953	270.00609	693.03392	619.75385	671.02858
AT1G03130	120.19255	120.22122	133.38367	91.00821	95.20775	90.28438	167.72348	231.8129	256.44427
AT1G03680	133.56306	125.09703	130.29967	118.42827	128.24445	117.17527	163.02646	215.50948	226.66504
AT1G07320	88.82387	90.21987	93.39266	88.14077	89.74775	75.70189	112.91726	90.86588	96.74075
AT1G07323	108.3053	102.3411	105.11611	81.27503	87.5455	84.44159	91.50972	98.01774	100.38308
AT1G02150	47.08899	51.57547	49.03151	41.27493	38.09857	38.15781	69.7045	63.04095	68.40339
AT1G01650	16.77112	16.55861	14.8192	6.83215	8.71322	6.97237	16.50001	18.55985	17.25714
AT1G06950	56.54168	66.54141	59.31927	47.34432	49.5806	50.22754	63.35216	68.51269	63.85785
AT1G03600	53.94411	62.59095	48.14488	38.73263	43.44172	37.62932	60.64871	60.21881	55.28644
AT1G05140	20.29061	27.15287	16.81373	16.40327	17.69799	15.78323	26.21559	29.2782	29.30998
AT1G02810	9.43705	10.92376	10.1776	6.269	5.74168	6.92944	11.32705	11.05329	11.30961
AT1G01720	36.98199	34.47587	37.10744	31.49561	34.50405	32.06168	39.52126	37.40912	36.19703
AT1G02280	45.26561	43.78184	44.12248	37.0454	37.94349	29.76355	48.55811	50.15672	54.76762
AT1G03440	9.58682	9.24498	8.55333	6.5617	4.55985	5.57529	10.74945	11.00708	9.57463
AT1G07820	45.77487	50.15238	49.46398	52.35616	46.26515	39.31174	53.38146	45.34044	52.8173
AT1G02110	14.23191	11.91358	12.76668	10.38106	10.54098	11.94196	21.94427	21.93308	23.3044
AT1G05870	14.87825	15.00585	14.67058	14.02883	12.92486	14.64295	16.9955	16.67691	17.13204
AT1G03020	4.96987	4.27501	4.42042	3.89141	4.19776	2.84316	7.19043	7.54639	7.19349
AT1G01790	21.35471	26.59518	21.82491	21.22132	20.01463	23.30884	27.01694	29.4362	32.90096
AT1G04620	13.36222	15.88077	12.95708	12.37562	12.97703	11.99583	15.8731	13.8237	14.80715
AT1G03475	59.84158	81.28376	60.65531	67.06999	69.34658	60.55704	77.41714	66.64609	64.44925
AT1G05385	8.70191	9.34889	6.56582	6.97414	8.58713	4.56526	9.44246	7.40247	8.79634
AT1G05000	18.44961	16.98243	19.68116	16.06535	18.03233	16.84189	21.48171	20.66976	17.57934
AT1G06240	7.20339	6.60424	6.60336	5.4965	5.40855	5.82302	7.33498	7.00729	7.69415
AT1G05340	12.75047	9.31249	9.14397	9.30475	8.2598	7.98839	13.23557	13.81585	11.15085
AT1G06410	26.81812	26.13051	28.8634	27.43052	26.76714	27.12923	27.31954	28.74875	28.84684
AT1G06670	23.2496	20.38658	23.65467	22.88887	18.51809	22.69348	21.73799	21.70941	25.0708
AT1G06227	4.51724	2.9462	3.40599	1.8096	1.99003	3.9913	5.4167	5.23536	5.40855
AT1G04310	2.97326	4.31573	3.27465	2.73079	2.58475	2.38263	4.03287	4.79869	3.82028
AT1G06720	30.37092	29.17819	33.58563	32.05604	27.76227	30.82531	38.65255	31.9827	35.12449
AT1G07660	26.37007	22.42097	22.76783	22.38924	24.86682	21.81792	25.26303	24.79097	26.82115
AT1G04710	14.34156	15.88129	12.78103	13.74596	12.47996	12.66829	15.50085	14.95499	15.34878
AT1G06870	24.85549	22.17916	24.57255	23.54736	23.28444	22.67722	24.68636	22.76609	24.61762
AT1G07187	1.24612	1.44516	0.93523	0.51457	0.32292	0.44372	1.59078	1.53752	1.27041
AT1G06900	28.21154	28.7602	29.78285	29.6941	26.12483	29.03929	27.68394	29.1221	30.14709
AT1G05680	16.15553	17.6184	20.39241	16.33767	15.4485	20.48715	12.48764	15.27273	13.91617
AT1G01420	16.81165	16.5043	13.19321	15.02632	15.41291	14.29263	15.86963	18.56483	13.61816
AT1G01260	8.81911	8.31245	8.7146	8.70611	7.73742	7.70729	18.10987	18.26293	18.61876
AT1G05750	3.03065	3.11743	3.85353	2.58941	2.5016	2.41391	4.31742	4.80207	4.05965
AT1G01480	1.91596	2.00495	1.95316	1.59392	1.22772	1.59231	2.62001	3.19679	3.22733
AT1G03400	2.13676	1.71151	2.01423	1.69058	1.54316	1.18138	2.47064	2.41854	2.79178
AT1G02720	6.95261	6.07927	5.87312	5.38061	5.24818	5.90904	6.84535	6.59876	6.49623
AT1G04930	5.62337	5.92377	5.96747	5.91547	5.13373	5.15587	6.36064	6.1878	6.40516
AT1G02340	1.72426	1.76783	2.03667	1.30536	1.28731	1.28643	2.32346	2.30477	2.51321
AT1G01440	6.81854	7.21639	7.99929	6.98846	6.28003	7.64183	7.0371	7.62786	7.70635
AT1G04110	1.72859	1.63236	1.71944	1.2937	1.02836	1.15098	1.96643	1.96432	2.5711
AT1G01240	1.38157	2.18155	1.19463	1.0209	1.23863	1.40434	1.57804	1.99125	1.30623
AT1G06710	2.79659	2.66571	2.16456	1.50309	1.20776	1.82832	2.53894	2.30729	2.79969
AT1G07587	0.74696	0.85372	1.13629	0.36414	0.58501	0.41772	0.75049	1.52326	1.53067
AT1G04550	9.07066	10.28914	11.01805	9.5628	9.25388	9.58388	10.20646	10.37141	11.05749
AT1G05540	1.08368	1.16864	1.24436	0.88958	0.95481	0.72552	1.47475	1.97766	1.24951
AT1G04860	14.00931	13.26601	16.91241	15.11691	13.31919	14.87173	14.68454	14.58534	16.24157
AT1G04560	0.6018	0.802	0.21973	0.10562	0.15908	0.15614	1.48979	1.4208	1.8246
AT1G06717	0.92438	0.73206	0.42186	0.13519	0.14297	0	1.1145	1.13465	1.42217
AT1G06207	0.6+B56:J1783527	0.40842	0.43488	0.27873	0.4198	0	0.71806	0.41641	0.4352
AT1G07470	13.42761	12.44965	12.47815	13.38581	11.80397	12.40171	14.26197	15.30132	12.90472
AT1G05997	0.53049	0.6821	0.48419	0.4655	0.4674	0	0.71954	0.46363	1.93823
AT1G01370	2.14044	2.18189	1.71604	2.20819	1.7075	1.37573	2.17089	2.09821	2.27217
AT1G02170	23.5831	20.15449	21.42798	23.55711	22.87209	24.87143	21.03647	19.68131	21.18496
AT1G04070	17.89818	16.49287	18.78671	19.82838	19.90929	20.5081	16.38678	16.68547	16.82263
AT1G06570	9.86761	9.28815	9.27323	10.95428	12.02011	14.31747	8.32397	8.92638	8.86205
AT1G06160	7.72333	12.0223	17.51523	16.4649	15.98936	13.6856	7.75506	11.38808	15.88377
AT1G04260	14.23371	11.85832	12.18874	14.13923	15.62513	17.48715	10.99086	11.74109	12.38051
AT1G01160	23.77712	22.30438	22.31638	32.83275	33.94955	33.97576	21.41938	22.1138	19.99741
AT1G05650	5.04281	5.02861	5.72603	7.2848	8.31196	8.51409	5.83181	5.09689	5.92227
AT1G01940	22.88294	21.17425	28.65134	30.06816	26.10682	28.21126	19.15332	12.66576	16.68991
AT1G01550	107.85419	103.49212	121.92552	110.49101	111.31571	126.15828	103.81664	104.31189	104.62647
AT1G07350	24.88528	23.66707	23.63734	29.14613	28.62489	29.53116	23.67581	25.15107	24.53212
AT1G07070	58.15273	51.9762	55.16296	66.21226	66.48246	59.72194	44.89767	48.51694	47.13606
AT1G02300	10.75541	12.44327	10.04139	14.44265	17.09971	19.75689	9.99693	8.94968	8.66842
AT1G07090	20.78173	16.88066	25.57896	27.20855	29.11308	27.22322	20.07612	19.90046	23.78212
AT1G01610	84.26671	75.78617	82.5118	91.17942	91.62249	104.27932	78.70821	79.59393	78.54946
AT1G01170	12.38971	12.26854	13.22365	35.234	21.04035	23.65203	10.96125	18.07635	16.61045
AT1G01120	99.46512	91.80743	118.81312	113.91854	115.37767	133.86476	83.99049	93.80243	90.38515
AT1G02330	22.81718	22.10988	24.0936	34.63963	32.38397	42.9767	24.29876	23.86223	23.95414
AT1G07720	74.36532	63.32499	90.17262	87.01455	95.94884	92.07286	61.4121	69.34521	68.19563
AT1G07590	81.51498	85.92702	104.89961	129.8709	156.45091	120.11137	99.16942	92.8038	74.20358
AT1G04410	461.0737	496.05353	490.10832	565.10743	546.44505	521.95627	189.47754	186.89146	198.60702
AT1G07610	107.46275	108.47564	117.37623	181.94526	208.22474	183.93311	102.25269	106.83514	101.00974
AT1G02930	322.28042	339.7422	289.72084	421.11752	497.80042	453.99183	201.89813	109.9798	169.83449
