# Supplementary material for: SRAS1.1 E3 ligase mediates DSK2A degradation to regulate autophagy and drought tolerance in Arabidopsis
Source: EMBO Rep. 2025 Aug 22;26(19):4794–819. doi: 10.1038/s44319-025-00556-9 (PMC12508185; doi:10.1038/s44319-025-00556-9)
Supplement: Supplementary file 8 — Source data Fig. 2 [file 44319_2025_556_MOESM8_ESM.zip › Figure 2/2D/GO_jion_top15.xlsx]

## Sheet: Sheet1
GO ID	GO Term	Ontology	GeneRatio	BgRatio	Pvalue			Description	Count	RichFactor	Pvalue	Cluster
GO:0050896	response to stimulus	BP	43	6440	6.22128732806837e-07	mutant		response to stimulus	43	0.00667702	6.22128732806837e-07	mutant
GO:0006950	response to stress	BP	31	3990	3.39195238495564e-06	mutant		response to stress	31	0.00776942	3.39195238495564e-06	mutant
GO:0006979	response to drought stress	BP	10	454	3.6047812283859e-06	mutant		response to drought stress	10	0.0220264	3.6047812283859e-06	mutant
GO:0009753	response to jasmonic acid	BP	7	236	1.74907106382163e-05	mutant		response to jasmonic acid	7	0.029661	1.74907106382163e-05	mutant
GO:0070542	response to fatty acid	BP	7	240	1.94889014710943e-05	mutant		response to fatty acid	7	0.0291667	1.94889014710943e-05	mutant
GO:0000302	response to reactive oxygen species	BP	6	163	2.15520568024365e-05	mutant		response to reactive oxygen species	6	0.0368098	2.15520568024365e-05	mutant
GO:1901700	response to oxygen-containing compound	BP	17	1699	5.45820925780278e-05	mutant		response to oxygen-containing compound	17	0.0100059	5.45820925780278e-05	mutant
GO:0042221	response to chemical	BP	24	3101	7.72675652772024e-05	mutant		response to chemical	24	0.00773944	7.72675652772024e-05	mutant
GO:0009605	response to external stimulus	BP	18	1964	9.85179032612058e-05	mutant		response to external stimulus	18	0.00916497	9.85179032612058e-05	mutant
GO:0009725	response to hormone	BP	16	1660	0.00014618349116624	mutant		response to hormone	16	0.00963855	0.00014618349116624	mutant
GO:0009719	response to endogenous stimulus	BP	16	1690	0.000179718869305899	mutant		response to endogenous stimulus	16	0.00946746	0.000179718869305899	mutant
GO:0033993	response to lipid	BP	12	1018	0.000182493750036043	mutant		response to lipid	12	0.0117878	0.000182493750036043	mutant
GO:0010033	response to brassinosteroid	BP	18	2074	0.000196415257168131	mutant		response to brassinosteroid	18	0.00867888	0.000196415257168131	mutant
GO:0010106	cellular response to iron ion starvation	BP	2	7	0.000244831290848166	mutant		cellular response to iron ion starvation	2	0.285714	0.000244831290848166	mutant
GO:0009625	response to insect	BP	3	41	0.000384872052723492	mutant		response to insect	3	0.0731707	0.000384872052723492	mutant
GO:0042221	response to chemical	BP	123	3101	6.76387856545003e-20	OE		response to chemical	123	0.0396646	6.76387856545003e-20	OE
GO:0050896	response to stimulus	BP	192	6440	2.33288441494676e-18	OE		response to stimulus	192	0.0298137	2.33288441494676e-18	OE
GO:0010033	response to brassinosteroid	BP	85	2074	3.42575219134943e-14	OE		response to brassinosteroid	85	0.0409836	3.42575219134943e-14	OE
GO:0009725	response to hormone	BP	73	1660	1.08819249772811e-13	OE		response to hormone	73	0.0439759	1.08819249772811e-13	OE
GO:0009719	response to endogenous stimulus	BP	73	1690	2.64447375789239e-13	OE		response to endogenous stimulus	73	0.0431953	2.64447375789239e-13	OE
GO:0070887	cellular response to chemical stimulus	BP	74	1788	1.44683831163912e-12	OE		cellular response to chemical stimulus	74	0.041387	1.44683831163912e-12	OE
GO:0006950	response to stress	BP	125	3990	3.01242624332386e-12	OE		response to stress	125	0.0313283	3.01242624332386e-12	OE
GO:0009605	response to external stimulus	BP	77	1964	6.83384487668158e-12	OE		response to external stimulus	77	0.0392057	6.83384487668158e-12	OE
GO:0006979	response to drought stress	BP	32	454	2.10839014518257e-11	OE		response to drought stress	32	0.0704846	2.10839014518257e-11	OE
GO:0009733	response to auxin	BP	31	458	1.21258905528512e-10	OE		response to auxin	31	0.0676856	1.21258905528512e-10	OE
GO:1901700	response to oxygen-containing compound	BP	67	1699	1.65902457983613e-10	OE		response to oxygen-containing compound	67	0.039435	1.65902457983613e-10	OE
GO:0009628	response to abiotic stimulus	BP	78	2188	4.70152312259373e-10	OE		response to abiotic stimulus	78	0.035649	4.70152312259373e-10	OE
GO:0071456	cellular response to hypoxia	BP	21	240	1.43855929056617e-09	OE		cellular response to hypoxia	21	0.0875	1.43855929056617e-09	OE
GO:0036294	cellular response to decreased oxygen levels	BP	21	242	1.67199829566803e-09	OE		cellular response to decreased oxygen levels	21	0.0867769	1.67199829566803e-09	OE
GO:0071453	cellular response to oxygen levels	BP	21	242	1.67199829566803e-09	OE		cellular response to oxygen levels	21	0.0867769	1.67199829566803e-09	OE
