# Supplementary material for: SRAS1.1 E3 ligase mediates DSK2A degradation to regulate autophagy and drought tolerance in Arabidopsis
Source: EMBO Rep. 2025 Aug 22;26(19):4794–819. doi: 10.1038/s44319-025-00556-9 (PMC12508185; doi:10.1038/s44319-025-00556-9)
Supplement: Supplementary file 8 — Source data Fig. 2 [file 44319_2025_556_MOESM8_ESM.zip › Figure 2/2E/kegg_jion_top10.xlsx]

## Sheet: Sheet1
KEGG_A_class	KEGG_B_class	Pathway	out (23)	All (5311)	Pvalue			Description	Count	RichFactor	Pvalue	Cluster
Metabolism	Metabolism of terpenoids and polyketides	Diterpenoid biosynthesis	2	21	0.00358384	mutant		Diterpenoid biosynthesis	2	0.0952381	0.00358384	mutant
Metabolism	Global and overview maps	Fatty acid metabolism	2	71	0.0372059	mutant		Fatty acid metabolism	2	0.028169	0.0372059	mutant
Metabolism	Metabolism of cofactors and vitamins	Vitamin B6 metabolism	1	16	0.0671763	mutant		Vitamin B6 metabolism	1	0.0625	0.0671763	mutant
Genetic Information Processing	Folding, sorting and degradation	Protein processing in endoplasmic reticulum	3	224	0.0704482	mutant		Protein processing in endoplasmic reticulum	3	0.0133929	0.0704482	mutant
Metabolism	Lipid metabolism	Fatty acid elongation	1	36	0.145091	mutant		Fatty acid elongation	1	0.0277778	0.145091	mutant
Environmental Information Processing	Signal transduction	Plant hormone signal transduction	3	311	0.148622	mutant		Plant hormone signal transduction	3	0.0096463	0.148622	mutant
Environmental Information Processing	Signal transduction	MAPK signaling pathway - plant	2	165	0.159008	mutant		MAPK signaling pathway - plant	2	0.0121212	0.159008	mutant
Metabolism	Lipid metabolism	Fatty acid biosynthesis	1	44	0.174479	mutant		Fatty acid biosynthesis	1	0.0227273	0.174479	mutant
Metabolism	Nucleotide metabolism	Pyrimidine metabolism	1	68	0.256959	mutant		Pyrimidine metabolism	1	0.0147059	0.256959	mutant
Organismal Systems	Environmental adaptation	Plant-pathogen interaction	2	229	0.261023	mutant		Plant-pathogen interaction	2	0.00873362	0.261023	mutant
Environmental Information Processing	Signal transduction	Plant hormone signal transduction	23	311	6.618864e-09	OE		Plant hormone signal transduction	23	0.073955	6.618864e-09	OE
Metabolism	Metabolism of terpenoids and polyketides	Diterpenoid biosynthesis	3	21	0.0065487	OE		Diterpenoid biosynthesis	3	0.142857	0.0065487	OE
Metabolism	Biosynthesis of other secondary metabolites	Phenylpropanoid biosynthesis	7	131	0.0107307	OE		Phenylpropanoid biosynthesis	7	0.0534351	0.0107307	OE
Metabolism	Biosynthesis of other secondary metabolites	Biosynthesis of various plant secondary metabolites	4	72	0.0445917	OE		Biosynthesis of various plant secondary metabolites	4	0.0555556	0.0445917	OE
Metabolism	Amino acid metabolism	Cysteine and methionine metabolism	5	129	0.0920645	OE		Cysteine and methionine metabolism	5	0.0387597	0.0920645	OE
Metabolism	Metabolism of terpenoids and polyketides	Carotenoid biosynthesis	2	29	0.100952	OE		Carotenoid biosynthesis	2	0.0689655	0.100952	OE
Metabolism	Global and overview maps	Biosynthesis of secondary metabolites	30	1315	0.121695	OE		Biosynthesis of secondary metabolites	30	0.0228137	0.121695	OE
Metabolism	Metabolism of other amino acids	Cyanoamino acid metabolism	3	73	0.154565	OE		Cyanoamino acid metabolism	3	0.0410959	0.154565	OE
Metabolism	Amino acid metabolism	Glycine, serine and threonine metabolism	3	80	0.186729	OE		Glycine, serine and threonine metabolism	3	0.0375	0.186729	OE
Metabolism	Carbohydrate metabolism	Starch and sucrose metabolism	5	174	0.223502	OE		Starch and sucrose metabolism	5	0.0287356	0.223502	OE
