# Supplementary material for: SRAS1.1 E3 ligase mediates DSK2A degradation to regulate autophagy and drought tolerance in Arabidopsis
Source: EMBO Rep. 2025 Aug 22;26(19):4794–819. doi: 10.1038/s44319-025-00556-9 (PMC12508185; doi:10.1038/s44319-025-00556-9)
Supplement: Supplementary file 8 — Source data Fig. 2 [file 44319_2025_556_MOESM8_ESM.zip › Figure 2/2F/2F.xlsx]

## Sheet: Sheet1
Data	WT	SRAS1.1-OE14	SRAS1.1-OE26	sras1.1
1	1	0.32	0.44	5.13
2	0.98	0.33	0.42	4.75
3	1.11	0.28	0.38	4.43
