# Supplementary material for: SRAS1.1 E3 ligase mediates DSK2A degradation to regulate autophagy and drought tolerance in Arabidopsis
Source: EMBO Rep. 2025 Aug 22;26(19):4794–819. doi: 10.1038/s44319-025-00556-9 (PMC12508185; doi:10.1038/s44319-025-00556-9)
Supplement: Supplementary file 9 — Source data Fig. 3 [file 44319_2025_556_MOESM9_ESM.zip]

Archive with 24 entries (18 files):
- Figure 3/
- Figure 3/3A/
- Figure 3/3A/DDO.JPG
- Figure 3/3A/QDO.JPG
- Figure 3/3B/
- Figure 3/3B/SRAS1.1+2A2B.tif
- Figure 3/3C/
- Figure 3/3C/3C.xlsx
- Figure 3/3D/
- Figure 3/3D/图片1.tif
- Figure 3/3D/图片2.tif
- Figure 3/3E/
- Figure 3/3E/SRAS1.1+2A.czi
- Figure 3/3E/SRAS1.1+2A.jpg
- Figure 3/3E/SRAS1.1+2B.czi
- Figure 3/3E/SRAS1.1+2B.jpg
- Figure 3/3E/SRAS1.1+ABI5.czi
- Figure 3/3E/SRAS1.1+ABI5.jpg
- Figure 3/3E/SRAS1.1+CSN5A.czi
- Figure 3/3E/SRAS1.1+CSN5A.jpg
- Figure 3/3E/cYFP+DSK2A-nYFP.czi
- Figure 3/3E/cYFP+DSK2A-nYFP.jpg
- Figure 3/3E/cYFP+DSK2B-nYFP.czi
- Figure 3/3E/cYFP+DSK2B-nYFP.jpg
