# Supplementary material for: SRAS1.1 E3 ligase mediates DSK2A degradation to regulate autophagy and drought tolerance in Arabidopsis
Source: EMBO Rep. 2025 Aug 22;26(19):4794–819. doi: 10.1038/s44319-025-00556-9 (PMC12508185; doi:10.1038/s44319-025-00556-9)
Supplement: Supplementary file 9 — Source data Fig. 3 [file 44319_2025_556_MOESM9_ESM.zip › Figure 3/3C/3C.xlsx]

## Sheet: Sheet1
	SRAS1.1+DSK2B	SRAS1.1+DSK2A	cLUC+DSK2B	cLUC+DSK2A
Repeat 1	1	2.24	0.18	0.15
Repeat 2	1.04	1.87	0.22	0.14
Repeat 3	1.34	1.66	0.14	0.08
Repeat 4	0.89	1.57	0.21	0.14
Repeat 5	1.13	2.13	0.16	0.12
