# Supplementary material for: SRAS1.1 E3 ligase mediates DSK2A degradation to regulate autophagy and drought tolerance in Arabidopsis
Source: EMBO Rep. 2025 Aug 22;26(19):4794–819. doi: 10.1038/s44319-025-00556-9 (PMC12508185; doi:10.1038/s44319-025-00556-9)
Supplement: Supplementary file 10 — Source data Fig. 4 [file 44319_2025_556_MOESM10_ESM.zip]

Archive with 16 entries (9 files):
- Figure 4/
- Figure 4/4A/
- Figure 4/4A/ACTIN.tif
- Figure 4/4A/DSK2.tif
- Figure 4/4B/
- Figure 4/4B/SRAS1.1-GST.tif
- Figure 4/4B/ubqitin.tif
- Figure 4/4C/
- Figure 4/4C/DSK2A-His.tif
- Figure 4/4D/
- Figure 4/4D/图片1.tif
- Figure 4/4D/图片4.tif
- Figure 4/4E/
- Figure 4/4E/4E.xlsx
- Figure 4/4F/
- Figure 4/4F/4F.xlsx
