# Supplementary material for: SRAS1.1 E3 ligase mediates DSK2A degradation to regulate autophagy and drought tolerance in Arabidopsis
Source: EMBO Rep. 2025 Aug 22;26(19):4794–819. doi: 10.1038/s44319-025-00556-9 (PMC12508185; doi:10.1038/s44319-025-00556-9)
Supplement: Supplementary file 10 — Source data Fig. 4 [file 44319_2025_556_MOESM10_ESM.zip › Figure 4/4E/4E.xlsx]

## Sheet: Sheet1
Time	WT			SRAS1.1-14			sras1.1
	Repeat 1	Repeat 2	Repeat 3	Repeat 1	Repeat 2	Repeat 3	Repeat 1	Repeat 2	Repeat 3
0 h	1	1.12	0.98	1	1.17	0.05	1	1.08	0.96
1 h	0.74	0.86	0.65	0.54	0.64	0.72	0.84	0.79	0.82
2 h	0.56	0.62	0.5	0.42	0.5	0.38	0.73	0.79	0.64
3 h	0.34	0.37	0.31	0.27	0.31	0.22	0.63	0.65	0.52
