# Supplementary material for: SRAS1.1 E3 ligase mediates DSK2A degradation to regulate autophagy and drought tolerance in Arabidopsis
Source: EMBO Rep. 2025 Aug 22;26(19):4794–819. doi: 10.1038/s44319-025-00556-9 (PMC12508185; doi:10.1038/s44319-025-00556-9)
Supplement: Supplementary file 10 — Source data Fig. 4 [file 44319_2025_556_MOESM10_ESM.zip › Figure 4/4F/4F.xlsx]

## Sheet: Sheet1
Time	WT			SRAS1.1-14			sras1.1
	Repeat1	Repeat2	Repeat3	Repeat1	Repeat2	Repeat3	Repeat1	Repeat2	Repeat3
0	1	1.07	0.96	1	1.09	0.98	1	1.12	0.96
1	0.87	0.78	0.74	0.84	0.82	0.72	0.94	0.9	0.81
2	0.72	0.65	0.68	0.79	0.67	0.73	0.78	0.87	0.81
3	0.74	0.62	0.67	0.82	0.6	0.71	0.82	0.78	0.69
