# Supplementary material for: SRAS1.1 E3 ligase mediates DSK2A degradation to regulate autophagy and drought tolerance in Arabidopsis
Source: EMBO Rep. 2025 Aug 22;26(19):4794–819. doi: 10.1038/s44319-025-00556-9 (PMC12508185; doi:10.1038/s44319-025-00556-9)
Supplement: Supplementary file 11 — Source data Fig. 5 [file 44319_2025_556_MOESM11_ESM.zip]

Archive with 24 entries (14 files):
- Figure 5/
- Figure 5/5A/
- Figure 5/5A/12MS.tif
- Figure 5/5A/Drought stress.tif
- Figure 5/5B/
- Figure 5/5B/5B.xlsx
- Figure 5/5C/
- Figure 5/5C/5C.xlsx
- Figure 5/5D/
- Figure 5/5D/Drought stress.JPG
- Figure 5/5D/Re-water.JPG
- Figure 5/5D/ck.jpg
- Figure 5/5E/
- Figure 5/5E/5E.xlsx
- Figure 5/5F/
- Figure 5/5F/5F.xlsx
- Figure 5/5G/
- Figure 5/5G/1.tif
- Figure 5/5G/图片2.tif
- Figure 5/5G/图片3.tif
- Figure 5/5H/
- Figure 5/5H/5H.xlsx
- Figure 5/5I/
- Figure 5/5I/5I.xlsx
