# Supplementary material for: SRAS1.1 E3 ligase mediates DSK2A degradation to regulate autophagy and drought tolerance in Arabidopsis
Source: EMBO Rep. 2025 Aug 22;26(19):4794–819. doi: 10.1038/s44319-025-00556-9 (PMC12508185; doi:10.1038/s44319-025-00556-9)
Supplement: Supplementary file 11 — Source data Fig. 5 [file 44319_2025_556_MOESM11_ESM.zip › Figure 5/5B/5B.xlsx]

## Sheet: Sheet1
replicates	WT	SRAS1.1-OE	sras1.1	dsk2b	dsk2a	dsk2a×sras1.1	dsk2b×sras1.1
1	1	0.57	1.76	1.57	0.56	0.48	1.34
2	1.31	0.76	1.63	1.63	0.57	0.67	1.51
3	1.23	0.67	1.45	1.38	0.67	0.56	1.45
4	1.27	0.48	1.87	1.44	0.43	0.67	1.65
5	0.98	0.54	1.76	1.47	0.54	0.66	1.54
6	0.87	0.53	1.67	1.56	0.54	0.65	1.54
7	0.92	0.65	1.56	1.34	0.61	0.54	1.44
8	1.34	0.76	1.64	1.54	0.47	0.57	1.78
9	1.23	0.47	1.47	1.63	0.58	0.55	1.56
10	1.15	0.43	1.62	1.45	0.49	0.46	1.67
