# Supplementary material for: SRAS1.1 E3 ligase mediates DSK2A degradation to regulate autophagy and drought tolerance in Arabidopsis
Source: EMBO Rep. 2025 Aug 22;26(19):4794–819. doi: 10.1038/s44319-025-00556-9 (PMC12508185; doi:10.1038/s44319-025-00556-9)
Supplement: Supplementary file 11 — Source data Fig. 5 [file 44319_2025_556_MOESM11_ESM.zip › Figure 5/5C/5C.xlsx]

## Sheet: Sheet1
replicates	WT	SRAS1.1-14	sras1.1	dsk2b	dsk2a	dsk2a×sras1.1	dsk2b×sras1.1
1	1	2.73	0.67	0.67	2.09	2.16	0.56
2	1.11	3.07	0.63	0.72	1.89	2.25	0.62
3	1.07	2.74	0.76	0.71	2.12	2.27	0.76
4	1.21	2.14	0.54	0.67	3.12	3.12	0.67
5	0.87	2.22	0.83	0.73	3.24	3.05	0.63
6	1.15	2.37	0.67	0.65	3.15	3.14	0.67
7	1.31	2.24	0.72	0.56	2.99	2.87	0.54
8	0.89	2.23	0.54	0.64	2.98	2.93	0.82
9	0.98	1.98	0.57	0.64	3.14	2.89	0.56
10	0.97	2.05	0.67	0.66	2.89	2.67	0.63
