# Supplementary material for: SRAS1.1 E3 ligase mediates DSK2A degradation to regulate autophagy and drought tolerance in Arabidopsis
Source: EMBO Rep. 2025 Aug 22;26(19):4794–819. doi: 10.1038/s44319-025-00556-9 (PMC12508185; doi:10.1038/s44319-025-00556-9)
Supplement: Supplementary file 11 — Source data Fig. 5 [file 44319_2025_556_MOESM11_ESM.zip › Figure 5/5E/5E.xlsx]

## Sheet: Sheet1
	WT	SRAS1.1-OE	sras1.1	dsk2b	dsk2a	sras1.1×dsk2a	sras1.1×dsk2b
Repeat 1	0.4143	0.191	0.7523	0.5712	0.1672	0.1734	0.6213
Repeat 2	0.3228	0.256	0.8712	0.664	0.1343	0.1644	0.7544
Repeat 3	0.4741	0.162	0.8228	0.6247	0.1237	0.1685	0.6237
