# Supplementary material for: SRAS1.1 E3 ligase mediates DSK2A degradation to regulate autophagy and drought tolerance in Arabidopsis
Source: EMBO Rep. 2025 Aug 22;26(19):4794–819. doi: 10.1038/s44319-025-00556-9 (PMC12508185; doi:10.1038/s44319-025-00556-9)
Supplement: Supplementary file 11 — Source data Fig. 5 [file 44319_2025_556_MOESM11_ESM.zip › Figure 5/5F/5F.xlsx]

## Sheet: Sheet1
Time	WT			SRAS1.1-OE14			sras1.1			dskb			dsk2a			sras1.1×dsk2a			sras1.1×dsk2b
0h	0	0	0	0	0	0	0	0	0	0	0	0	0	0	0	0	0	0	0	0	0
2h	11.21	10.23	9.52	10.56	12.14	11.5	9.2	11.34	10.2	9.9	9.13	9.21	13.15	10.28	11.7	13.12	13.18	11.22	9.2	9.15	8.28
4h	21.32	20.54	18.52	23.14	21.2	19.89	16.76	18.3	21.17	18.63	19.45	19.76	29.14	29.39	26.12	27.87	25.12	23.13	17.67	23.12	21.56
6h	26.12	27.22	29.87	31.45	33.12	33.05	23.52	27.24	26.09	24.34	26.18	27.13	35.12	36.78	39.98	33	34.12	37.67	21.17	24.56	25.32
8h	37.13	38.1	32.98	43.24	40.14	35.1	30.82	28.36	27.77	32.56	31.32	29.67	45.23	46.12	47.67	42.12	44.23	45.17	31.54	34.12	28.15
10h	41.13	39.53	40.12	47.53	45.72	45.92	34.46	34.34	35.91	31.98	32.12	38.17	53.12	54.1	54.76	49.67	51.23	54.18	32.18	37.78	31.53
12h	47.45	43.34	44.13	49.67	50.12	54.67	38.17	41.2	36.99	41.53	41.34	37.23	57.12	54.14	61.48	59.57	55.45	57.35	38.32	38.98	35.57
