# Supplementary material for: SRAS1.1 E3 ligase mediates DSK2A degradation to regulate autophagy and drought tolerance in Arabidopsis
Source: EMBO Rep. 2025 Aug 22;26(19):4794–819. doi: 10.1038/s44319-025-00556-9 (PMC12508185; doi:10.1038/s44319-025-00556-9)
Supplement: Supplementary file 11 — Source data Fig. 5 [file 44319_2025_556_MOESM11_ESM.zip › Figure 5/5H/5H.xlsx]

## Sheet: Sheet1
Time	CHX			CHX+250mM Man			CHX+MG132
0h	1	1.04	1.01	1	1.12	1.02	1	1.07	1.11
3h	0.56	0.62	0.59	0.82	0.84	0.72	0.97	0.86	0.87
6h	0.22	0.37	0.34	0.38	0.47	0.42	0.84	0.74	0.72
9h	0.12	0.14	0.07	0.24	0.23	0.17	0.53	0.52	0.47
