# Supplementary material for: SRAS1.1 E3 ligase mediates DSK2A degradation to regulate autophagy and drought tolerance in Arabidopsis
Source: EMBO Rep. 2025 Aug 22;26(19):4794–819. doi: 10.1038/s44319-025-00556-9 (PMC12508185; doi:10.1038/s44319-025-00556-9)
Supplement: Supplementary file 12 — Source data Fig. 6 [file 44319_2025_556_MOESM12_ESM.zip]

Archive with 30 entries (23 files):
- Figure 6/
- Figure 6/6A/
- Figure 6/6A/Man+ConA.czi
- Figure 6/6A/Man+ConA.jpg
- Figure 6/6A/Man.czi
- Figure 6/6A/Man.jpg
- Figure 6/6A/Mock.czi
- Figure 6/6A/Mock.jpg
- Figure 6/6B/
- Figure 6/6B/MOCK-WT.czi
- Figure 6/6B/MOCK-WT.jpg
- Figure 6/6B/MOCK-sras1.1.jpg
- Figure 6/6B/Man 10min-sras1.1.czi
- Figure 6/6B/Man 30min-WT.czi
- Figure 6/6B/Man 30min-sras1.1.czi
- Figure 6/6B/Man-10min WT.czi
- Figure 6/6B/Man10min-WT.jpg
- Figure 6/6B/Man10min-sras1.1.jpg
- Figure 6/6B/Man30min-WT.jpg
- Figure 6/6B/Man30min-sras1.1.jpg
- Figure 6/6B/Mock -sras1.1.czi
- Figure 6/6C/
- Figure 6/6C/6C.xlsx
- Figure 6/6D/
- Figure 6/6D/6D.xlsx
- Figure 6/6E/
- Figure 6/6E/6E.xlsx
- Figure 6/6F/
- Figure 6/6F/ACTIN.jpg
- Figure 6/6F/BES1.jpg
