# Supplementary material for: SRAS1.1 E3 ligase mediates DSK2A degradation to regulate autophagy and drought tolerance in Arabidopsis
Source: EMBO Rep. 2025 Aug 22;26(19):4794–819. doi: 10.1038/s44319-025-00556-9 (PMC12508185; doi:10.1038/s44319-025-00556-9)
Supplement: Supplementary file 12 — Source data Fig. 6 [file 44319_2025_556_MOESM12_ESM.zip › Figure 6/6C/6C.xlsx]

## Sheet: Sheet1
	ATG8-GFP/WT			ATG8-GFP/sras1.1
MOCK	6	7	12	10	12	9
Man 10mim	78	67	88	120	112	107
Man 30mim	107	84	76	172	154	181
