# Supplementary material for: SRAS1.1 E3 ligase mediates DSK2A degradation to regulate autophagy and drought tolerance in Arabidopsis
Source: EMBO Rep. 2025 Aug 22;26(19):4794–819. doi: 10.1038/s44319-025-00556-9 (PMC12508185; doi:10.1038/s44319-025-00556-9)
Supplement: Supplementary file 12 — Source data Fig. 6 [file 44319_2025_556_MOESM12_ESM.zip › Figure 6/6D/6D.xlsx]

## Sheet: Sheet1
	WT			35S:SRAS1.1-OE14			35S:SRAS1.1-OE26			sras1.1
Mock	1	1.02	1.21	1.12	0.89	0.87	1.26	0.78	1.17	1.29	1.29	1.52
Mannitol	2.98	3.56	2.56	1.45	2.14	1.56	2.17	2.63	1.67	5.23	4.47	4.96
