# Supplementary material for: SRAS1.1 E3 ligase mediates DSK2A degradation to regulate autophagy and drought tolerance in Arabidopsis
Source: EMBO Rep. 2025 Aug 22;26(19):4794–819. doi: 10.1038/s44319-025-00556-9 (PMC12508185; doi:10.1038/s44319-025-00556-9)
Supplement: Supplementary file 12 — Source data Fig. 6 [file 44319_2025_556_MOESM12_ESM.zip › Figure 6/6E/6E.xlsx]

## Sheet: Sheet1
	WT			35S:SRAS1.1-OE14			35S:SRAS1.1-OE26			sras1.1
Mock	1	0.89	1.14	1.04	1.29	0.89	0.73	0.67	1.52	1.79	1.9	1.45
Mannitol	3.12	3.34	3.21	2.76	3.12	2.87	3.14	2.67	3.02	6.76	6.21	6.23
