# Supplementary material for: SRAS1.1 E3 ligase mediates DSK2A degradation to regulate autophagy and drought tolerance in Arabidopsis
Source: EMBO Rep. 2025 Aug 22;26(19):4794–819. doi: 10.1038/s44319-025-00556-9 (PMC12508185; doi:10.1038/s44319-025-00556-9)
Supplement: Supplementary file 13 — Appendix Figure S8 Source Data [file 44319_2025_556_MOESM13_ESM.zip]

Archive with 10 entries (8 files):
- Appendix Figure S8/
- Appendix Figure S8/S8A/
- Appendix Figure S8/S8A/SRAS1.2-cYFP+nYFP-DSK2A.czi
- Appendix Figure S8/S8A/SRAS1.2-cYFP+nYFP-DSK2A.jpg
- Appendix Figure S8/S8A/SRAS1.2-cYFP+nYFP-DSK2B.czi
- Appendix Figure S8/S8A/SRAS1.2-cYFP+nYFP-DSK2B.jpg
- Appendix Figure S8/S8A/SRAS1.2-cYFP+nYFP.czi
- Appendix Figure S8/S8A/SRAS1.2-cYFP+nYFP.jpg
- Appendix Figure S8/S8A/cYFP+nYFP-DSK2B.czi
- Appendix Figure S8/S8A/cYFP+nYFP-DSK2B.jpg
